# Supplementary material for: Does the Fatigue Induced by a 30-Minute Run Affect the Lower Limb Acceleration Spikes’ Asymmetries?
Source: Bioengineering (Basel). 2025 Mar 14;12(3):294. doi: 10.3390/bioengineering12030294 (PMC11939200; doi:10.3390/bioengineering12030294)
Supplement: Supplementary file 1 [file bioengineering-12-00294-s001.zip]

Archive with 2 entries (2 files):
- Supplementary file-Template to select adjacent peaks.xlsx
- Supplementary file-Template to compute contact times and flight times.xlsx
