# Supplementary material for: Does the Fatigue Induced by a 30-Minute Run Affect the Lower Limb Acceleration Spikes’ Asymmetries?
Source: Bioengineering (Basel). 2025 Mar 14;12(3):294. doi: 10.3390/bioengineering12030294 (PMC11939200; doi:10.3390/bioengineering12030294)
Supplement: Supplementary file 1 [file bioengineering-12-00294-s001.zip › Supplementary file-Template to select adjacent peaks.xlsx]

## Sheet: Adjacent spikes selector 
Paste here the data from the accelerometers (triaxial)						9997	Right leg spikes (Reference spikes). Reference spikes searched in OriginLab	2687	Sacrum spikes searched in OriginLab	5369	Sacrum spike selection				9997	Left leg spikes searched in OriginLab	2814	Sacrum spikes searched in OriginLab	5369	Sacrum spike selection				9997	Right leg spikes reference spikes searched in OriginLab	2687	Left leg spikes searched in OriginLab	2814	Left leg spike selection				Temporal derived variables
Left tibia acceleration time [UTP-time]	Left tibia acceleration magnitude [Gs]	Right tibia acceleration time [UTP-time]	Right tibia acceleration magnitude [Gs]	Sacrum acceleration time [UTP-time]	Sacrum acceleration magnitude [Gs]	Index (Tibia izquierda derecha y lumbar)	Moment of appearance [UTP-Time]	Magnitude [UTP-Magnitude]	Moment of appearance [UTP-Time]	Magnitude [UTP-Magnitude]	Minimal difference between UTP-Time and LTP-Time	Index	Selected LTP-Time	Selected LTP-Magnitude	Index (Tibia izquierda derecha y lumbar)	Moment of appearance [UTP-Time]	Magnitude [UTP-Magnitude]	Moment of appearance [UTP-Time]	Magnitude [UTP-Magnitude]	Minimal difference between UTP-Time and LTP-Time	Index	Selected LTP-Time	Selected LTP-Magnitude	Index (Tibia izquierda derecha y lumbar)	Moment of appearance [UTP-Time]	Magnitude [UTP-Magnitude]	Moment of appearance [UTP-Time]	Magnitude [UTP-Magnitude]	Minimal difference between UTP-Time and LTP-Time	Index	Selected LTP-Time	Selected LTP-Magnitude	Right tibia to sacrum spike delay (msec)	Left tibia to sacrum spike delay (msec)	Time between consecutive tibias spikes
0.394533	3.51221	0.379366	2.27051	0.379366	2.33106		No. sample	Gs	No. sample	Gs	No. Samples	n	No. Samples	Gs		No. sample	Gs	No. sample	Gs	No. Samples	n	No. Samples	Gs		No. sample	Gs	No. sample	Gs	No. Samples	n	No. Samples	Gs	msec	msec	msec
0.394542	4.14453	0.379387	1.9126	0.379387	2.60742	1	0.379366	2.27051	0.379366	2.33106	5.78704e-08	1	0.379366	2.33106	1	0.394533	3.51221	0.379366	2.33106	0.000894922	6	0.395428	3.15381	1	0.379366	2.27051	0.394533	3.51221	0.0151673	1	0.394533	3.51221	5	77321.2	1.31045e+06
0.394551	3.85547	0.37942	1.57227	0.379396	4.43555	2	0.379387	1.9126	0.379387	2.60742	3.47222e-08	2	0.379387	2.60742	2	0.394542	4.14453	0.379387	2.60742	0.000886322	6	0.395428	3.15381	2	0.379387	1.9126	0.394542	4.14453	0.0151469	1	0.394533	3.51221	3	76578.2	1.30869e+06
0.394559	3.29736	0.379461	2.18457	0.379461	2.52246	3	0.37942	1.57227	0.379396	4.43555	2.33796e-05	3	0.379396	4.43555	3	0.394551	3.85547	0.379396	4.43555	0.000877822	6	0.395428	3.15381	3	0.37942	1.57227	0.394551	3.85547	0.0151137	1	0.394533	3.51221	2020	75843.8	1.30582e+06
0.394567	3.28027	0.379613	2.5791	0.379638	1.89404	4	0.379461	2.18457	0.379461	2.52246	5.78704e-08	4	0.379461	2.52246	4	0.394559	3.29736	0.379461	2.52246	0.000869222	6	0.395428	3.15381	4	0.379461	2.18457	0.394559	3.29736	0.0150727	1	0.394533	3.51221	5	75100.8	1.30228e+06
0.394576	3.00391	0.379618	1.76123	0.395428	3.15381	5	0.379613	2.5791	0.379638	1.89404	2.52662e-05	5	0.379638	1.89404	5	0.394567	3.28027	0.379638	1.89404	0.000860922	6	0.395428	3.15381	5	0.379613	2.5791	0.394567	3.28027	0.0149208	1	0.394533	3.51221	2183	74383.6	1.28915e+06
0.394584	2.38428	0.395458	3.60107	0.395432	3.28174	6	0.379618	1.76123	0.395428	3.15381	1.97106e-05	5	0.379638	1.89404	6	0.394576	3.00391	0.395428	3.15381	0.000852522	6	0.395428	3.15381	6	0.379618	1.76123	0.394576	3.00391	0.0149152	1	0.394533	3.51221	1703	73657.9	1.28867e+06
0.394593	3.05127	0.395466	3.21143	0.395437	4.95996	7	0.395458	3.60107	0.395432	3.28174	5.78704e-08	13	0.395458	3.49658	7	0.394584	2.38428	0.395432	3.28174	0.000844022	6	0.395428	3.15381	7	0.395458	3.60107	0.394584	2.38428	4.19352e-06	109	0.395454	3.54443	5	72923.5	362.32
0.394601	3.93018	0.395475	3.37695	0.395441	3.26172	8	0.395466	3.21143	0.395437	4.95996	3.47222e-08	15	0.395466	3.2085	8	0.394593	3.05127	0.395437	4.95996	0.000835522	6	0.395428	3.15381	8	0.395466	3.21143	0.394593	3.05127	4.27731e-06	110	0.395462	2.72998	3	72189.1	369.56
0.39461	3.34961	0.395484	3.75684	0.395445	4.76758	9	0.395475	3.37695	0.395441	3.26172	4.62963e-08	17	0.395475	3.25293	9	0.394601	3.93018	0.395441	3.26172	0.000826922	6	0.395428	3.15381	9	0.395475	3.37695	0.394601	3.93018	4.3e-06	111	0.395471	3.12012	4	71446	371.52
0.394618	2.61865	0.395492	3.89893	0.395449	4.33203	10	0.395484	3.75684	0.395445	4.76758	5.78704e-08	19	0.395484	2.89356	10	0.39461	3.34961	0.395445	4.76758	0.000818422	6	0.395428	3.15381	10	0.395484	3.75684	0.39461	3.34961	2.68796e-06	112	0.395481	2.23144	5	70711.6	232.24
0.394627	3.93359	0.395501	3.16357	0.395454	5.31592	11	0.395492	3.89893	0.395449	4.33203	4.62963e-08	21	0.395492	4.30127	11	0.394618	2.61865	0.395449	4.33203	0.000809922	6	0.395428	3.15381	11	0.395492	3.89893	0.394618	2.61865	2.54444e-06	113	0.395489	2.11719	4	69977.2	219.84
0.394635	2.60547	0.395509	3.04199	0.395458	3.49658	12	0.395501	3.16357	0.395454	5.31592	3.47222e-08	23	0.395501	4.15479	12	0.394627	3.93359	0.395454	5.31592	0.000801422	6	0.395428	3.15381	12	0.395501	3.16357	0.394627	3.93359	4.2787e-06	114	0.395496	2.76269	3	69242.8	369.68
0.394646	2.19531	0.395518	3.53906	0.395462	4.84863	13	0.395509	3.04199	0.395458	3.49658	0	25	0.395509	2.80029	13	0.394635	2.60547	0.395458	3.49658	0.000792822	6	0.395428	3.15381	13	0.395509	3.04199	0.394635	2.60547	4.27546e-06	116	0.395514	2.53272	0	68499.8	369.4
0.394653	2.80273	0.395526	2.82861	0.395466	3.2085	14	0.395518	3.53906	0.395462	4.84863	6.71296e-07	27	0.395518	2.57861	14	0.394646	2.19531	0.395462	4.84863	0.000782622	6	0.395428	3.15381	14	0.395518	3.53906	0.394646	2.19531	3.68981e-06	117	0.395522	3.43213	58	67618.5	318.8
0.394661	3.6333	0.395535	4.49072	0.395471	4.36475	15	0.395526	2.82861	0.395466	3.2085	0	29	0.395526	3.07471	15	0.394653	2.80273	0.395466	3.2085	0.000775822	6	0.395428	3.15381	15	0.395526	2.82861	0.394653	2.80273	4.2963e-06	117	0.395522	3.43213	0	67031	371.2
0.39467	3.61572	0.395543	2.57764	0.395475	3.25293	16	0.395535	4.49072	0.395471	4.36475	5.78704e-08	31	0.395535	3.20117	16	0.394661	3.6333	0.395471	4.36475	0.000767222	6	0.395428	3.15381	16	0.395535	4.49072	0.394661	3.6333	2.52963e-06	118	0.395532	2.10644	5	66288	218.56
0.394678	4.16406	0.395552	3.52295	0.395479	3.57568	17	0.395543	2.57764	0.395475	3.25293	2.31481e-08	33	0.395543	3.3667	17	0.39467	3.61572	0.395475	3.25293	0.000758722	6	0.395428	3.15381	17	0.395543	2.57764	0.39467	3.61572	4.17546e-06	119	0.395539	3.47705	2	65553.6	360.76
0.394687	3.50391	0.39556	3.93066	0.395484	2.89356	18	0.395552	3.52295	0.395479	3.57568	3.47222e-08	35	0.395552	3.17725	18	0.394678	4.16406	0.395479	3.57568	0.000750122	6	0.395428	3.15381	18	0.395552	3.52295	0.394678	4.16406	4.225e-06	121	0.395556	2.63721	3	64810.5	365.04
0.394695	2.82227	0.395569	3.20508	0.395488	4.74121	19	0.39556	3.93066	0.395484	2.89356	5.78704e-08	37	0.39556	3.41211	19	0.394687	3.50391	0.395484	2.89356	0.000741622	6	0.395428	3.15381	19	0.39556	3.93066	0.394687	3.50391	4.29491e-06	122	0.395565	2.31299	5	64076.1	371.08
0.394705	2.30859	0.395577	2.39697	0.395492	4.30127	20	0.395569	3.20508	0.395488	4.74121	4.62963e-08	39	0.395569	2.91211	20	0.394695	2.82227	0.395488	4.74121	0.000732922	6	0.395428	3.15381	20	0.395569	3.20508	0.394695	2.82227	4.21204e-06	122	0.395565	2.31299	4	63324.4	363.92
0.394712	2.3374	0.395586	3.40625	0.395496	4.50439	21	0.395577	2.39697	0.395492	4.30127	0	41	0.395577	2.92236	21	0.394705	2.30859	0.395492	4.30127	0.000722922	6	0.395428	3.15381	21	0.395577	2.39697	0.394705	2.30859	4.11481e-06	123	0.395573	2.67383	0	62460.4	355.52
0.394721	2.54004	0.395594	3.41699	0.395501	4.15479	22	0.395586	3.40625	0.395496	4.50439	7.06019e-07	43	0.395586	2.95801	22	0.394712	2.3374	0.395496	4.50439	0.000716122	6	0.395428	3.15381	22	0.395586	3.40625	0.394712	2.3374	3.59954e-06	125	0.39559	3.13086	61	61872.9	311
0.394729	3.38916	0.395603	2.07764	0.395505	4.60742	23	0.395594	3.41699	0.395501	4.15479	2.31481e-08	45	0.395594	3.76416	23	0.394721	2.54004	0.395501	4.15479	0.000707722	6	0.395428	3.15381	23	0.395594	3.41699	0.394721	2.54004	4.12037e-06	125	0.39559	3.13086	2	61147.2	356
0.394738	2.92822	0.395611	3.67139	0.395509	2.80029	24	0.395603	2.07764	0.395505	4.60742	0	47	0.395603	2.45801	24	0.394729	3.38916	0.395505	4.60742	0.000699022	6	0.395428	3.15381	24	0.395603	2.07764	0.394729	3.38916	4.11157e-06	126	0.395598	2.60107	0	60395.5	355.24
0.394746	2.87012	0.39562	2.29248	0.395514	5.36279	25	0.395611	3.67139	0.395509	2.80029	4.62963e-08	49	0.395611	2.97363	25	0.394738	2.92822	0.395509	2.80029	0.000690622	6	0.395428	3.15381	25	0.395611	3.67139	0.394738	2.92822	4.18056e-06	127	0.395607	2.23682	4	59669.7	361.2
0.394755	2.80566	0.395628	2.5918	0.395518	2.57861	26	0.39562	2.29248	0.395514	5.36279	5.78704e-08	51	0.39562	3.18066	26	0.394746	2.87012	0.395514	5.36279	0.000682122	6	0.395428	3.15381	26	0.39562	2.29248	0.394746	2.87012	4.10648e-06	128	0.395616	3.32031	5	58935.3	354.8
0.394763	2.66309	0.395636	3.31055	0.395522	4.40527	27	0.395628	2.5918	0.395518	2.57861	2.31481e-08	53	0.395628	3.45801	27	0.394755	2.80566	0.395518	2.57861	0.000673622	6	0.395428	3.15381	27	0.395628	2.5918	0.394755	2.80566	4.19028e-06	129	0.395624	3.59277	2	58200.9	362.04
0.394772	2.52393	0.395645	3.13477	0.395526	3.07471	28	0.395636	3.31055	0.395522	4.40527	2.31481e-08	55	0.395636	3.35352	28	0.394763	2.66309	0.395522	4.40527	0.000665022	6	0.395428	3.15381	28	0.395636	3.31055	0.394763	2.66309	4.19306e-06	130	0.395632	3.01123	2	57457.9	362.28
0.39478	3.53272	0.395653	2.19629	0.39553	5.11035	29	0.395645	3.13477	0.395526	3.07471	5.78704e-08	57	0.395645	3.84668	29	0.394772	2.52393	0.395526	3.07471	0.000656622	6	0.395428	3.15381	29	0.395645	3.13477	0.394772	2.52393	4.28843e-06	132	0.395649	2.83496	5	56732.1	370.52
0.394789	2.84131	0.395662	3.06348	0.395535	3.20117	30	0.395653	2.19629	0.39553	5.11035	3.47222e-08	59	0.395653	2.74951	30	0.39478	3.53272	0.39553	5.11035	0.000648022	6	0.395428	3.15381	30	0.395653	2.19629	0.39478	3.53272	4.05648e-06	132	0.395649	2.83496	3	55989.1	350.48
0.394797	2.94629	0.395671	2.74609	0.395539	3.90137	31	0.395662	3.06348	0.395535	3.20117	1.15741e-08	61	0.395662	3.87305	31	0.394789	2.84131	0.395535	3.20117	0.000639322	6	0.395428	3.15381	31	0.395662	3.06348	0.394789	2.84131	4.27917e-06	133	0.395658	3.32129	1	55237.4	369.72
0.394806	5.03564	0.395679	2.53174	0.395543	3.3667	32	0.395671	2.74609	0.395539	3.90137	2.31481e-08	63	0.395671	2.87549	32	0.394797	2.94629	0.395539	3.90137	0.000631022	6	0.395428	3.15381	32	0.395671	2.74609	0.394797	2.94629	4.29028e-06	134	0.395666	3.05957	2	54520.3	370.68
0.394815	2.91211	0.395689	1.95557	0.395548	4.70947	33	0.395679	2.53174	0.395543	3.3667	0	65	0.395679	3.92871	33	0.394806	5.03564	0.395543	3.3667	0.000622322	6	0.395428	3.15381	33	0.395679	2.53174	0.394806	5.03564	4.22917e-06	136	0.395684	3.11719	0	53768.6	365.4
0.394823	3.37744	0.395696	3.0044	0.395552	3.17725	34	0.395689	1.95557	0.395548	4.70947	1.59722e-06	67	0.395688	3.14941	34	0.394815	2.91211	0.395548	4.70947	0.000613722	6	0.395428	3.15381	34	0.395689	1.95557	0.394815	2.91211	2.68287e-06	137	0.395692	3.02197	138	53025.6	231.8
0.394832	3.39941	0.395705	3.87891	0.395556	4.99854	35	0.395696	3.0044	0.395552	3.17725	5.78704e-08	69	0.395696	3.40576	35	0.394823	3.37744	0.395552	3.17725	0.000605222	6	0.395428	3.15381	35	0.395696	3.0044	0.394823	3.37744	4.23843e-06	138	0.395701	2.48193	5	52291.2	366.2
0.39484	3.03906	0.395713	3.63086	0.39556	3.41211	36	0.395705	3.87891	0.395556	4.99854	8.10185e-08	71	0.395705	4.13916	36	0.394832	3.39941	0.395556	4.99854	0.000596622	6	0.395428	3.15381	36	0.395705	3.87891	0.394832	3.39941	4.26852e-06	138	0.395701	2.48193	7	51548.1	368.8
0.394849	3.354	0.395722	2.26025	0.395565	4.30664	37	0.395713	3.63086	0.39556	3.41211	3.47222e-08	73	0.395713	3.38135	37	0.39484	3.03906	0.39556	3.41211	0.000588322	6	0.395428	3.15381	37	0.395713	3.63086	0.39484	3.03906	4.32778e-06	140	0.395718	3.38867	3	50831	373.92
0.394859	2.2207	0.39573	3.32178	0.395569	2.91211	38	0.395722	2.26025	0.395565	4.30664	0	75	0.395722	3.57422	38	0.394849	3.354	0.395565	4.30664	0.000579722	6	0.395428	3.15381	38	0.395722	2.26025	0.394849	3.354	4.06343e-06	140	0.395718	3.38867	0	50088	351.08
0.394867	2.09668	0.395739	2.58691	0.395573	5.06836	39	0.39573	3.32178	0.395569	2.91211	2.31481e-08	77	0.39573	3.64111	39	0.394859	2.2207	0.395569	2.91211	0.000569522	6	0.395428	3.15381	39	0.39573	3.32178	0.394859	2.2207	4.28935e-06	141	0.395726	2.50732	2	49206.7	370.6
0.394874	3.29248	0.395747	3.23242	0.395577	2.92236	40	0.395739	2.58691	0.395573	5.06836	4.62963e-08	79	0.395739	2.91894	40	0.394867	2.09668	0.395573	5.06836	0.000561222	6	0.395428	3.15381	40	0.395739	2.58691	0.394867	2.09668	4.16574e-06	142	0.395735	3.59815	4	48489.6	359.92
0.394884	2.31348	0.395756	3.5044	0.395582	4.89111	41	0.395747	3.23242	0.395577	2.92236	0	81	0.395747	3.00586	41	0.394874	3.29248	0.395577	2.92236	0.000554322	6	0.395428	3.15381	41	0.395747	3.23242	0.394874	3.29248	4.22315e-06	144	0.395752	2.53857	0	47893.4	364.88
0.394891	2.83203	0.395764	2.65527	0.395586	2.95801	42	0.395756	3.5044	0.395582	4.89111	5.78704e-08	83	0.395756	3.31152	42	0.394884	2.31348	0.395582	4.89111	0.000544122	6	0.395428	3.15381	42	0.395756	3.5044	0.394884	2.31348	4.22593e-06	144	0.395752	2.53857	5	47012.1	365.12
0.394899	3.4751	0.395773	3.44629	0.39559	4.74023	43	0.395764	2.65527	0.395586	2.95801	3.47222e-08	85	0.395764	2.85644	43	0.394891	2.83203	0.395586	2.95801	0.000537422	6	0.395428	3.15381	43	0.395764	2.65527	0.394891	2.83203	4.20926e-06	146	0.395769	2.28027	3	46433.2	363.68
0.394908	3.08496	0.395781	2.63232	0.395594	3.76416	44	0.395773	3.44629	0.39559	4.74023	8.10185e-08	87	0.395773	3.35693	44	0.394899	3.4751	0.39559	4.74023	0.000528922	6	0.395428	3.15381	44	0.395773	3.44629	0.394899	3.4751	4.23704e-06	147	0.395777	3.59961	7	45698.8	366.08
0.394916	2.88623	0.39579	2.3418	0.395598	4.99072	45	0.395781	2.63232	0.395594	3.76416	2.31481e-08	89	0.395781	3.37695	45	0.394908	3.08496	0.395594	3.76416	0.000520422	6	0.395428	3.15381	45	0.395781	2.63232	0.394908	3.08496	4.24676e-06	147	0.395777	3.59961	2	44964.4	366.92
0.394925	4.1709	0.395798	3.24072	0.395603	2.45801	46	0.39579	2.3418	0.395598	4.99072	0	91	0.39579	3.74805	46	0.394916	2.88623	0.395598	4.99072	0.000511922	6	0.395428	3.15381	46	0.39579	2.3418	0.394916	2.88623	4.04954e-06	148	0.395786	3.12207	0	44230	349.88
0.394933	3.59131	0.395807	2.56934	0.395607	4.24951	47	0.395798	3.24072	0.395603	2.45801	5.78704e-08	93	0.395798	3.0918	47	0.394925	4.1709	0.395603	2.45801	0.000503322	6	0.395428	3.15381	47	0.395798	3.24072	0.394925	4.1709	4.30278e-06	149	0.395794	2.92871	5	43487	371.76
0.394942	2.99902	0.395816	3.89551	0.395611	2.97363	48	0.395807	2.56934	0.395607	4.24951	0	95	0.395807	3.26465	48	0.394933	3.59131	0.395607	4.24951	0.000494822	6	0.395428	3.15381	48	0.395807	2.56934	0.394933	3.59131	4.19074e-06	150	0.395803	3.37598	0	42752.6	362.08
0.39495	2.66309	0.395825	2.46191	0.395615	3.86231	49	0.395816	3.89551	0.395611	2.97363	6.94444e-08	97	0.395815	3.47949	49	0.394942	2.99902	0.395611	2.97363	0.000486422	6	0.395428	3.15381	49	0.395816	3.89551	0.394942	2.99902	4.26713e-06	151	0.395811	2.32764	6	42026.8	368.68
0.39496	2.10693	0.395833	3.58057	0.39562	3.18066	50	0.395825	2.46191	0.395615	3.86231	1.36574e-06	99	0.395824	3.00781	50	0.39495	2.66309	0.395615	3.86231	0.000478022	6	0.395428	3.15381	50	0.395825	2.46191	0.39495	2.66309	2.92963e-06	153	0.395828	3.25098	118	41301.1	253.12
0.394967	4.57227	0.395841	3.11914	0.395624	4.28809	51	0.395833	3.58057	0.39562	3.18066	2.31481e-08	101	0.395833	2.98242	51	0.39496	2.10693	0.39562	3.18066	0.000467822	6	0.395428	3.15381	51	0.395833	3.58057	0.39496	2.10693	4.29583e-06	154	0.395837	2.97266	2	40419.8	371.16
0.394976	2.67432	0.39585	2.49512	0.395628	3.45801	52	0.395841	3.11914	0.395624	4.28809	2.31481e-08	103	0.395841	3.01221	52	0.394967	4.57227	0.395624	4.28809	0.000460922	6	0.395428	3.15381	52	0.395841	3.11914	0.394967	4.57227	4.23426e-06	154	0.395837	2.97266	2	39823.6	365.84
0.394984	2.76367	0.395858	3.10449	0.395632	3.82715	53	0.39585	2.49512	0.395628	3.45801	5.78704e-08	105	0.39585	2.94727	53	0.394976	2.67432	0.395628	3.45801	0.000452522	6	0.395428	3.15381	53	0.39585	2.49512	0.394976	2.67432	2.61806e-06	155	0.395847	2.20703	5	39097.9	226.2
0.394993	3.76269	0.395867	3.9956	0.395636	3.35352	54	0.395858	3.10449	0.395632	3.82715	1.15741e-08	107	0.395858	2.67822	54	0.394984	2.76367	0.395632	3.82715	0.000444122	6	0.395428	3.15381	54	0.395858	3.10449	0.394984	2.76367	4.20602e-06	156	0.395854	3.8335	1	38372.1	363.4
0.395001	3.38818	0.395875	3.44531	0.395641	3.53076	55	0.395867	3.9956	0.395636	3.35352	1.15741e-08	109	0.395867	2.95215	55	0.394993	3.76269	0.395636	3.35352	0.000435622	6	0.395428	3.15381	55	0.395867	3.9956	0.394993	3.76269	4.26343e-06	157	0.395863	3.01123	1	37637.7	368.36
0.39501	2.95361	0.395885	2.96289	0.395645	3.84668	56	0.395875	3.44531	0.395641	3.53076	0	111	0.395875	3.15723	56	0.395001	3.38818	0.395641	3.53076	0.000427122	6	0.395428	3.15381	56	0.395875	3.44531	0.395001	3.38818	4.17037e-06	158	0.395871	3.12891	0	36903.3	360.32
0.395018	3.06934	0.395893	4.09473	0.395649	4.88867	57	0.395885	2.96289	0.395645	3.84668	7.63889e-07	113	0.395884	2.64453	57	0.39501	2.95361	0.395645	3.84668	0.000418622	6	0.395428	3.15381	57	0.395885	2.96289	0.39501	2.95361	3.56204e-06	160	0.395888	3.8374	66	36168.9	307.76
0.395027	2.7666	0.395901	2.51318	0.395653	2.74951	58	0.395893	4.09473	0.395649	4.88867	4.62963e-08	115	0.395893	3.10352	58	0.395018	3.06934	0.395649	4.88867	0.000410022	6	0.395428	3.15381	58	0.395893	4.09473	0.395018	3.06934	4.34537e-06	161	0.395897	3.85156	4	35425.9	375.44
0.395035	2.61523	0.39591	4.30176	0.395658	4.17969	59	0.395901	2.51318	0.395653	2.74951	5.78704e-08	117	0.395901	2.92676	59	0.395027	2.7666	0.395653	2.74951	0.000401522	6	0.395428	3.15381	59	0.395901	2.51318	0.395027	2.7666	4.31204e-06	161	0.395897	3.85156	5	34691.5	372.56
0.395044	3.28076	0.395919	3.21924	0.395662	3.87305	60	0.39591	4.30176	0.395658	4.17969	2.31481e-08	119	0.39591	2.80371	60	0.395035	2.61523	0.395658	4.17969	0.000392922	6	0.395428	3.15381	60	0.39591	4.30176	0.395035	2.61523	4.23472e-06	162	0.395906	3.62402	2	33948.4	365.88
0.395054	2.19238	0.395927	2.40088	0.395666	3.90674	61	0.395919	3.21924	0.395662	3.87305	5.78704e-08	121	0.395919	3.3125	61	0.395044	3.28076	0.395662	3.87305	0.000384422	6	0.395428	3.15381	61	0.395919	3.21924	0.395044	3.28076	4.23519e-06	164	0.395923	3.37109	5	33214	365.92
0.395061	2.67773	0.395937	2.04346	0.395671	2.87549	62	0.395927	2.40088	0.395666	3.90674	3.47222e-08	123	0.395927	3.31787	62	0.395054	2.19238	0.395666	3.90674	0.000374222	6	0.395428	3.15381	62	0.395927	2.40088	0.395054	2.19238	4.33565e-06	165	0.395931	3.59619	3	32332.8	374.6
0.395069	3.30664	0.395944	2.27588	0.395675	3.69043	63	0.395937	2.04346	0.395671	2.87549	1.62037e-06	125	0.395936	3.74512	63	0.395061	2.67773	0.395671	2.87549	0.000367422	6	0.395428	3.15381	63	0.395937	2.04346	0.395061	2.67773	2.64306e-06	166	0.39594	2.6831	140	31745.2	228.36
0.395078	3.89893	0.395953	2.80859	0.395679	3.92871	64	0.395944	2.27588	0.395675	3.69043	5.78704e-08	127	0.395944	3.52783	64	0.395069	3.30664	0.395675	3.69043	0.000358922	6	0.395428	3.15381	64	0.395944	2.27588	0.395069	3.30664	4.18565e-06	166	0.39594	2.6831	5	31010.8	361.64
0.395086	2.70019	0.395961	2.3335	0.395684	4.29541	65	0.395953	2.80859	0.395679	3.92871	0	129	0.395953	2.57813	65	0.395078	3.89893	0.395679	3.92871	0.000350422	6	0.395428	3.15381	65	0.395953	2.80859	0.395078	3.89893	4.2463e-06	167	0.395948	2.39844	0	30276.4	366.88
0.395095	4.18408	0.39597	3.82373	0.395688	3.14941	66	0.395961	2.3335	0.395684	4.29541	5.78704e-08	131	0.395961	3.47656	66	0.395086	2.70019	0.395684	4.29541	0.000341922	6	0.395428	3.15381	66	0.395961	2.3335	0.395086	2.70019	4.24259e-06	169	0.395965	2.84815	5	29542	366.56
0.395104	2.77685	0.395979	2.81201	0.395692	4.70166	67	0.39597	3.82373	0.395688	3.14941	0	133	0.39597	3.20898	67	0.395095	4.18408	0.395688	3.14941	0.000333322	6	0.395428	3.15381	67	0.39597	3.82373	0.395095	4.18408	4.26435e-06	169	0.395965	2.84815	0	28799	368.44
0.395112	2.34473	0.395987	3.33447	0.395696	3.40576	68	0.395979	2.81201	0.395692	4.70166	6.71296e-07	135	0.395978	3.24365	68	0.395104	2.77685	0.395692	4.70166	0.000324722	6	0.395428	3.15381	68	0.395979	2.81201	0.395104	2.77685	3.70694e-06	171	0.395983	2.93457	58	28056	320.28
0.39512	2.396	0.395996	3.00244	0.3957	4.46631	69	0.395987	3.33447	0.395696	3.40576	5.78704e-08	137	0.395987	3.38965	69	0.395112	2.34473	0.395696	3.40576	0.000316422	6	0.395428	3.15381	69	0.395987	3.33447	0.395112	2.34473	4.30231e-06	171	0.395983	2.93457	5	27338.8	371.72
0.395129	2.74268	0.396004	3.2251	0.395705	4.13916	70	0.395996	3.00244	0.3957	4.46631	2.31481e-08	139	0.395996	2.6167	70	0.39512	2.396	0.3957	4.46631	0.000307922	6	0.395428	3.15381	70	0.395996	3.00244	0.39512	2.396	4.30602e-06	172	0.395991	3.55176	2	26604.4	372.04
0.395137	3.1084	0.396013	3.14941	0.395709	3.7124	71	0.396004	3.2251	0.395705	4.13916	0	141	0.396004	3.33984	71	0.395129	2.74268	0.395705	4.13916	0.000299322	6	0.395428	3.15381	71	0.396004	3.2251	0.395129	2.74268	4.25556e-06	174	0.396009	3.13721	0	25861.4	367.68
0.395146	2.36475	0.396022	2.93457	0.395713	3.38135	72	0.396013	3.14941	0.395709	3.7124	3.47222e-08	143	0.396013	3.03125	72	0.395137	3.1084	0.395709	3.7124	0.000290822	6	0.395428	3.15381	72	0.396013	3.14941	0.395137	3.1084	4.34398e-06	174	0.396009	3.13721	3	25127	375.32
0.395155	3.93555	0.39603	4.09668	0.395718	4.92969	73	0.396022	2.93457	0.395713	3.38135	3.47222e-08	145	0.396022	3.2666	73	0.395146	2.36475	0.395713	3.38135	0.000282222	6	0.395428	3.15381	73	0.396022	2.93457	0.395146	2.36475	4.31759e-06	176	0.396026	3.65723	3	24384	373.04
0.395163	3.00586	0.396039	4.08447	0.395722	3.57422	74	0.39603	4.09668	0.395718	4.92969	3.47222e-08	147	0.39603	4.26709	74	0.395155	3.93555	0.395718	4.92969	0.000273522	6	0.395428	3.15381	74	0.39603	4.09668	0.395155	3.93555	4.33704e-06	177	0.396035	3.90967	3	23632.3	374.72
0.395172	3.61816	0.396047	3.01709	0.395726	4.43311	75	0.396039	4.08447	0.395722	3.57422	4.62963e-08	149	0.396039	4.90332	75	0.395163	3.00586	0.395722	3.57422	0.000264922	6	0.395428	3.15381	75	0.396039	4.08447	0.395163	3.00586	4.13519e-06	177	0.396035	3.90967	4	22889.2	357.28
0.39518	3.34375	0.396057	2.30908	0.39573	3.64111	76	0.396047	3.01709	0.395726	4.43311	6.94444e-08	151	0.396047	4.63916	76	0.395172	3.61816	0.395726	4.43311	0.000256422	6	0.395428	3.15381	76	0.396047	3.01709	0.395172	3.61816	3.78009e-06	178	0.396043	3.53418	6	22154.8	326.6
0.395191	2.1499	0.396064	3.60596	0.395735	5.59082	77	0.396057	2.30908	0.39573	3.64111	1.77083e-06	153	0.396055	4.41846	77	0.39518	3.34375	0.39573	3.64111	0.000247922	6	0.395428	3.15381	77	0.396057	2.30908	0.39518	3.34375	2.38935e-06	180	0.39606	3.01074	153	21420.4	206.44
0.395199	2.0625	0.396072	8.13916	0.395739	2.91894	78	0.396064	3.60596	0.395735	5.59082	8.10185e-08	155	0.396064	4.13867	78	0.395191	2.1499	0.395735	5.59082	0.000237722	6	0.395428	3.15381	78	0.396064	3.60596	0.395191	2.1499	4.1037e-06	180	0.39606	3.01074	7	20539.2	354.56
0.395206	3.36279	0.39608	4.69434	0.395743	4.76074	79	0.396072	8.13916	0.395739	2.91894	8.10185e-08	157	0.396072	5.01514	79	0.395199	2.0625	0.395739	2.91894	0.000229122	6	0.395428	3.15381	79	0.396072	8.13916	0.395199	2.0625	2.60556e-06	181	0.396069	3.02002	7	19796.1	225.12
0.395215	3.18066	0.396088	4.55615	0.395747	3.00586	80	0.39608	4.69434	0.395743	4.76074	2.31481e-08	159	0.39608	3.68164	80	0.395206	3.36279	0.395743	4.76074	0.000222222	6	0.395428	3.15381	80	0.39608	4.69434	0.395206	3.36279	2.55787e-06	182	0.396078	2.99121	2	19200	221
0.395223	3.02588	0.396097	4.69287	0.395752	4.96143	81	0.396088	4.55615	0.395747	3.00586	4.62963e-08	161	0.396088	4.11768	81	0.395215	3.18066	0.395747	3.00586	0.000213622	6	0.395428	3.15381	81	0.396088	4.55615	0.395215	3.18066	2.64907e-06	183	0.396086	2.96631	4	18456.9	228.88
0.395232	3.07422	0.396105	6.02637	0.395756	3.31152	82	0.396097	4.69287	0.395752	4.96143	6.94444e-08	163	0.396097	4.11279	82	0.395223	3.02588	0.395752	4.96143	0.000205122	6	0.395428	3.15381	82	0.396097	4.69287	0.395223	3.02588	2.58981e-06	184	0.396094	2.8169	6	17722.5	223.76
0.39524	3.53613	0.396113	4.5415	0.39576	3.92236	83	0.396105	6.02637	0.395756	3.31152	5.78704e-08	165	0.396105	4.33594	83	0.395232	3.07422	0.395756	3.31152	0.000196722	6	0.395428	3.15381	83	0.396105	6.02637	0.395232	3.07422	2.56852e-06	185	0.396102	2.8291	5	16996.8	221.92
0.395249	2.65283	0.396121	6.34277	0.395764	2.85644	84	0.396113	4.5415	0.39576	3.92236	9.25926e-08	167	0.396113	5.71777	84	0.39524	3.53613	0.39576	3.92236	0.000188122	6	0.395428	3.15381	84	0.396113	4.5415	0.39524	3.53613	2.62824e-06	186	0.39611	2.96435	8	16253.7	227.08
0.395257	3.39209	0.396129	5.20557	0.395769	4.42969	85	0.396121	6.34277	0.395764	2.85644	4.62963e-08	169	0.396121	3.7085	85	0.395249	2.65283	0.395764	2.85644	0.000179422	6	0.395428	3.15381	85	0.396121	6.34277	0.395249	2.65283	3.51111e-06	187	0.396118	2.99707	4	15502	303.36
0.395266	2.67041	0.396137	4.55957	0.395773	3.35693	86	0.396129	5.20557	0.395769	4.42969	5.78704e-08	171	0.396129	4.43506	86	0.395257	3.39209	0.395769	4.42969	0.000171022	6	0.395428	3.15381	86	0.396129	5.20557	0.395257	3.39209	2.54769e-06	188	0.396127	2.72119	5	14776.3	220.12
0.395274	2.50098	0.396145	4.16455	0.395777	4.3667	87	0.396137	4.55957	0.395773	3.35693	8.10185e-08	173	0.396137	3.87842	87	0.395266	2.67041	0.395773	3.35693	0.000162722	6	0.395428	3.15381	87	0.396137	4.55957	0.395266	2.67041	4.16528e-06	189	0.396133	3.96631	7	14059.2	359.88
0.395283	4.32324	0.396154	3.13574	0.395781	3.37695	88	0.396145	4.16455	0.395777	4.3667	3.47222e-08	175	0.396145	4.8833	88	0.395274	2.50098	0.395777	4.3667	0.000154322	6	0.395428	3.15381	88	0.396145	4.16455	0.395274	2.50098	2.56296e-06	190	0.396143	2.69971	3	13333.4	221.44
0.395291	3.55713	0.396162	4.55518	0.395786	4.79834	89	0.396154	3.13574	0.395781	3.37695	7.63889e-07	177	0.396153	4.58643	89	0.395283	4.32324	0.395781	3.37695	0.000145622	6	0.395428	3.15381	89	0.396154	3.13574	0.395283	4.32324	3.97546e-06	192	0.396158	3.08643	66	12581.7	343.48
0.3953	3.78467	0.39617	3.40967	0.39579	3.74805	90	0.396162	4.55518	0.395786	4.79834	5.78704e-08	179	0.396162	3.85596	90	0.395291	3.55713	0.395786	4.79834	0.000136922	6	0.395428	3.15381	90	0.396162	4.55518	0.395291	3.55713	3.51296e-06	192	0.396158	3.08643	5	11830	303.52
0.395308	2.38281	0.396178	4.02246	0.395794	4.23828	91	0.39617	3.40967	0.39579	3.74805	4.62963e-08	181	0.39617	4.14307	91	0.3953	3.78467	0.39579	3.74805	0.000128422	6	0.395428	3.15381	91	0.39617	3.40967	0.3953	3.78467	3.98009e-06	193	0.396166	3.02637	4	11095.6	343.88
0.395317	3.4541	0.396186	5.35644	0.395798	3.0918	92	0.396178	4.02246	0.395794	4.23828	8.10185e-08	183	0.396178	4.46777	92	0.395308	2.38281	0.395794	4.23828	0.000119922	6	0.395428	3.15381	92	0.396178	4.02246	0.395308	2.38281	3.4588e-06	194	0.396174	3.14844	7	10361.2	298.84
0.395325	3.27246	0.396194	5.10693	0.395803	5.74561	93	0.396186	5.35644	0.395798	3.0918	9.25926e-08	185	0.396186	4.19531	93	0.395317	3.4541	0.395798	3.0918	0.000111322	6	0.395428	3.15381	93	0.396186	5.35644	0.395317	3.4541	3.90278e-06	195	0.396182	3.17236	8	9618.2	337.2
0.395334	4.20215	0.396202	5.05615	0.395807	3.26465	94	0.396194	5.10693	0.395803	5.74561	8.10185e-08	187	0.396194	3.92139	94	0.395325	3.27246	0.395803	5.74561	0.000102822	6	0.395428	3.15381	94	0.396194	5.10693	0.395325	3.27246	2.62037e-06	196	0.396191	2.66846	7	8883.8	226.4
0.395343	2.92578	0.39621	5.16162	0.395811	4.31104	95	0.396202	5.05615	0.395807	3.26465	1.50463e-07	189	0.396202	3.70459	95	0.395334	4.20215	0.395807	3.26465	9.44218e-05	6	0.395428	3.15381	95	0.396202	5.05615	0.395334	4.20215	4.06435e-06	197	0.396198	3.91846	13	8158.04	351.16
0.395351	3.0918	0.396219	4.01856	0.395815	3.47949	96	0.39621	5.16162	0.395811	4.31104	1.15741e-07	191	0.39621	4.87842	96	0.395343	2.92578	0.395811	4.31104	8.57218e-05	6	0.395428	3.15381	96	0.39621	5.16162	0.395343	2.92578	2.59259e-06	198	0.396207	2.73682	10	7406.36	224
0.39536	2.81348	0.396226	3.94287	0.39582	4.95996	97	0.396219	4.01856	0.395815	3.47949	7.75463e-07	193	0.396218	4.56836	97	0.395351	3.0918	0.395815	3.47949	7.70218e-05	6	0.395428	3.15381	97	0.396219	4.01856	0.395351	3.0918	4.03102e-06	199	0.396215	3.41406	67	6654.68	348.28
0.395368	2.95752	0.396235	3.62207	0.395824	3.00781	98	0.396226	3.94287	0.39582	4.95996	9.25926e-08	195	0.396226	3.61719	98	0.39536	2.81348	0.39582	4.95996	6.86218e-05	6	0.395428	3.15381	98	0.396226	3.94287	0.39536	2.81348	2.40694e-06	200	0.396224	2.73486	8	5928.92	207.96
0.395377	3.38672	0.396242	3.91357	0.395828	4.29541	99	0.396235	3.62207	0.395824	3.00781	7.87037e-07	197	0.396234	4.74512	99	0.395368	2.95752	0.395824	3.00781	5.99218e-05	6	0.395428	3.15381	99	0.396235	3.62207	0.395368	2.95752	4.59491e-06	201	0.39623	3.11133	68	5177.24	397
0.395386	2.95703	0.396251	3.96484	0.395833	2.98242	100	0.396242	3.91357	0.395828	4.29541	1.04167e-07	199	0.396242	3.89697	100	0.395377	3.38672	0.395828	4.29541	5.14218e-05	6	0.395428	3.15381	100	0.396242	3.91357	0.395377	3.38672	2.47917e-06	202	0.39624	2.87012	9	4442.84	214.2
0.395394	3.55908	0.396258	5.2041	0.395837	4.91504	101	0.396251	3.96484	0.395833	2.98242	7.98611e-07	201	0.39625	4.27002	101	0.395386	2.95703	0.395833	2.98242	4.27218e-05	6	0.395428	3.15381	101	0.396251	3.96484	0.395386	2.95703	3.42454e-06	204	0.396254	3.76709	69	3691.16	295.88
0.395403	2.70361	0.396267	3.3418	0.395841	3.01221	102	0.396258	5.2041	0.395837	4.91504	9.25926e-08	203	0.396258	4.18994	102	0.395394	3.55908	0.395837	4.91504	3.40218e-05	6	0.395428	3.15381	102	0.396258	5.2041	0.395394	3.55908	3.925e-06	204	0.396254	3.76709	8	2939.48	339.12
0.395411	3.09863	0.396274	5.12939	0.395845	5.29932	103	0.396267	3.3418	0.395841	3.01221	7.40741e-07	205	0.396266	4.93945	103	0.395403	2.70361	0.395841	3.01221	2.54218e-05	6	0.395428	3.15381	103	0.396267	3.3418	0.395403	2.70361	4.68657e-06	205	0.396262	3.23926	64	2196.44	404.92
0.39542	2.57324	0.396282	3.28467	0.39585	2.94727	104	0.396274	5.12939	0.395845	5.29932	8.10185e-08	207	0.396274	3.82813	104	0.395411	3.09863	0.395845	5.29932	1.70218e-05	6	0.395428	3.15381	104	0.396274	5.12939	0.395411	3.09863	2.63611e-06	206	0.396272	2.73535	7	1470.68	227.76
0.395428	2.41602	0.39629	4.125	0.395854	4.89941	105	0.396282	3.28467	0.39585	2.94727	6.94444e-08	209	0.396282	3.8706	105	0.39542	2.57324	0.39585	2.94727	8.52176e-06	6	0.395428	3.15381	105	0.396282	3.28467	0.39542	2.57324	2.59167e-06	207	0.39628	2.96924	6	736.28	223.92
0.395437	3.43652	0.396298	4.60938	0.395858	2.67822	106	0.39629	4.125	0.395854	4.89941	5.78704e-08	211	0.39629	3.65185	106	0.395428	2.41602	0.395854	4.89941	1.21759e-07	6	0.395428	3.15381	106	0.39629	4.125	0.395428	2.41602	3.40093e-06	208	0.396287	3.3916	5	10.52	293.84
0.395447	2.12207	0.396307	3.55078	0.395863	4.97607	107	0.396298	4.60938	0.395858	2.67822	5.78704e-08	213	0.396298	3.76611	107	0.395437	3.43652	0.395858	2.67822	5.92593e-08	8	0.395437	4.95996	107	0.396298	4.60938	0.395437	3.43652	3.46065e-06	209	0.396295	3.09912	5	5.12	299
0.395454	3.54443	0.396315	3.06982	0.395867	2.95215	108	0.396307	3.55078	0.395863	4.97607	1.85185e-07	215	0.396307	3.11328	108	0.395447	2.12207	0.395863	4.97607	1.71481e-06	10	0.395445	4.76758	108	0.396307	3.55078	0.395447	2.12207	4.01296e-06	210	0.396303	3.01709	16	148.16	346.72
0.395462	2.72998	0.396324	2.48193	0.395871	4.58203	109	0.396315	3.06982	0.395867	2.95215	1.15741e-07	217	0.396315	5.01367	109	0.395454	3.54443	0.395867	2.95215	6.57407e-08	12	0.395454	5.31592	109	0.396315	3.06982	0.395454	3.54443	3.53796e-06	211	0.396311	2.85547	10	5.68	305.68
0.395471	3.12012	0.396331	4.00195	0.395875	3.15723	110	0.396324	2.48193	0.395871	4.58203	1.44676e-06	219	0.396323	3.21387	110	0.395462	2.72998	0.395871	4.58203	1.66667e-08	14	0.395462	4.84863	110	0.396324	2.48193	0.395462	2.72998	3.24491e-06	213	0.396327	3.41846	125	1.44	280.36
0.395481	2.23144	0.396339	5.95019	0.39588	3.45264	111	0.396331	4.00195	0.395875	3.15723	1.15741e-07	221	0.396331	4.78516	111	0.395471	3.12012	0.395875	3.15723	1.71296e-08	16	0.395471	4.36475	111	0.396331	4.00195	0.395471	3.12012	3.4912e-06	213	0.396327	3.41846	10	1.48	301.64
0.395489	2.11719	0.396347	6.23682	0.395884	2.64453	112	0.396339	5.95019	0.39588	3.45264	1.38889e-07	223	0.396339	3.625	112	0.395481	2.23144	0.39588	3.45264	1.67546e-06	18	0.395479	3.57568	112	0.396339	5.95019	0.395481	2.23144	3.49306e-06	214	0.396336	3.38574	12	144.76	301.8
0.395496	2.76269	0.396355	5.02734	0.395888	4.27441	113	0.396347	6.23682	0.395884	2.64453	1.04167e-07	225	0.396347	3.896	113	0.395489	2.11719	0.395884	2.64453	1.56435e-06	20	0.395488	4.74121	113	0.396347	6.23682	0.395489	2.11719	3.49491e-06	215	0.396344	2.85596	9	135.16	301.96
0.395505	2.51269	0.396363	4.30469	0.395893	3.10352	114	0.396355	5.02734	0.395888	4.27441	8.10185e-08	227	0.396355	4.0874	114	0.395496	2.76269	0.395888	4.27441	1.52778e-08	22	0.395496	4.50439	114	0.396355	5.02734	0.395496	2.76269	2.61574e-06	216	0.396352	2.83057	7	1.32	226
0.395514	2.53272	0.396371	6.12109	0.395897	3.93164	115	0.396363	4.30469	0.395893	3.10352	1.15741e-07	229	0.396363	4.4126	115	0.395505	2.51269	0.395893	3.10352	1.57407e-08	24	0.395505	4.60742	115	0.396363	4.30469	0.395505	2.51269	3.47546e-06	217	0.39636	3.28076	10	1.36	300.28
0.395522	3.43213	0.396379	6.33887	0.395901	2.92676	116	0.396371	6.12109	0.395897	3.93164	1.38889e-07	231	0.396371	4.81982	116	0.395514	2.53272	0.395897	3.93164	3.00926e-08	26	0.395514	5.36279	116	0.396371	6.12109	0.395514	2.53272	3.41944e-06	218	0.396368	3.03955	12	2.6	295.44
0.395532	2.10644	0.396388	3.36572	0.395906	4.47461	117	0.396379	6.33887	0.395901	2.92676	9.25926e-08	233	0.396379	4.21973	117	0.395522	3.43213	0.395901	2.92676	1.38889e-08	28	0.395522	4.40527	117	0.396379	6.33887	0.395522	3.43213	3.49815e-06	219	0.396376	3.69629	8	1.2	302.24
0.395539	3.47705	0.396396	5.53271	0.39591	2.80371	118	0.396388	3.36572	0.395906	4.47461	1.15741e-08	235	0.396388	2.98926	118	0.395532	2.10644	0.395906	4.47461	1.61389e-06	30	0.39553	5.11035	118	0.396388	3.36572	0.395532	2.10644	4.08519e-06	220	0.396384	3.46973	1	139.44	352.96
0.395548	3.66162	0.396404	5.62207	0.395914	4.73731	119	0.396396	5.53271	0.39591	2.80371	5.78704e-08	237	0.396396	3.91357	119	0.395539	3.47705	0.39591	2.80371	7.22222e-08	32	0.395539	3.90137	119	0.396396	5.53271	0.395539	3.47705	2.45648e-06	221	0.396393	2.59326	5	6.24	212.24
0.395556	2.63721	0.396412	5.18896	0.395919	3.3125	120	0.396404	5.62207	0.395914	4.73731	1.15741e-07	239	0.396404	4.39307	120	0.395548	3.66162	0.395914	4.73731	3.05556e-08	34	0.395548	4.70947	120	0.396404	5.62207	0.395548	3.66162	2.50046e-06	222	0.396401	2.87012	10	2.64	216.04
0.395565	2.31299	0.39642	4.5542	0.395923	4.18359	121	0.396412	5.18896	0.395919	3.3125	6.94444e-08	241	0.396412	3.94238	121	0.395556	2.63721	0.395919	3.3125	4.62963e-10	36	0.395556	4.99854	121	0.396412	5.18896	0.395556	2.63721	2.46343e-06	223	0.396409	2.88672	6	0.04	212.84
0.395573	2.67383	0.396428	3.41943	0.395927	3.31787	122	0.39642	4.5542	0.395923	4.18359	9.25926e-08	243	0.39642	4.78564	122	0.395565	2.31299	0.395923	4.18359	3.56481e-08	38	0.395565	4.30664	122	0.39642	4.5542	0.395565	2.31299	4.12315e-06	224	0.396416	3.70996	8	3.08	356.24
0.395582	3.27441	0.396436	4.12939	0.395931	4.22021	123	0.396428	3.41943	0.395927	3.31787	4.62963e-08	245	0.396428	4.42529	123	0.395573	2.67383	0.395927	3.31787	5.18519e-08	40	0.395573	5.06836	123	0.396428	3.41943	0.395573	2.67383	3.35556e-06	225	0.396425	3.0293	4	4.48	289.92
0.39559	3.13086	0.396444	4.41455	0.395936	3.74512	124	0.396436	4.12939	0.395931	4.22021	9.25926e-08	247	0.396436	4.07568	124	0.395582	3.27441	0.395931	4.22021	2.59259e-08	42	0.395582	4.89111	124	0.396436	4.12939	0.395582	3.27441	4.07639e-06	226	0.396432	3.81006	8	2.24	352.2
0.395598	2.60107	0.396452	5.10059	0.39594	4.88428	125	0.396444	4.41455	0.395936	3.74512	8.10185e-08	249	0.396444	4.83545	125	0.39559	3.13086	0.395936	3.74512	2.31481e-08	44	0.39559	4.74023	125	0.396444	4.41455	0.39559	3.13086	3.32778e-06	227	0.396441	3.01318	7	2	287.52
0.395607	2.23682	0.39646	5.19287	0.395944	3.52783	126	0.396452	5.10059	0.39594	4.88428	1.04167e-07	251	0.396452	4.30273	126	0.395598	2.60107	0.39594	4.88428	2.59259e-08	46	0.395598	4.99072	126	0.396452	5.10059	0.395598	2.60107	4.02963e-06	228	0.396448	3.56445	9	2.24	348.16
0.395616	3.32031	0.396468	4.80078	0.395948	4.03613	127	0.39646	5.19287	0.395944	3.52783	8.10185e-08	253	0.39646	5.80029	127	0.395607	2.23682	0.395944	3.52783	9.25926e-09	48	0.395607	4.24951	127	0.39646	5.19287	0.395607	2.23682	2.59259e-06	229	0.396458	2.70996	7	0.8	224
0.395624	3.59277	0.396476	5.55713	0.395953	2.57813	128	0.396468	4.80078	0.395948	4.03613	1.27315e-07	255	0.396468	4.35254	128	0.395616	3.32031	0.395948	4.03613	2.5463e-08	50	0.395615	3.86231	128	0.396468	4.80078	0.395616	3.32031	3.91343e-06	230	0.396464	3.68262	11	2.2	338.12
0.395632	3.01123	0.396484	5.33057	0.395957	5.24658	129	0.396476	5.55713	0.395953	2.57813	9.25926e-08	257	0.396476	4.65723	129	0.395624	3.59277	0.395953	2.57813	3.42593e-08	52	0.395624	4.28809	129	0.396476	5.55713	0.395624	3.59277	3.92269e-06	231	0.396472	3.22315	8	2.96	338.92
0.395641	2.73438	0.396492	7.35107	0.395961	3.47656	130	0.396484	5.33057	0.395957	5.24658	1.04167e-07	259	0.396484	3.89648	130	0.395632	3.01123	0.395957	5.24658	8.33333e-09	54	0.395632	3.82715	130	0.396484	5.33057	0.395632	3.01123	3.96806e-06	233	0.396488	3.36523	9	0.72	342.84
0.395649	2.83496	0.3965	5.26367	0.395965	4.8916	131	0.396492	7.35107	0.395961	3.47656	1.15741e-07	261	0.396492	4.03906	131	0.395641	2.73438	0.395961	3.47656	4.07407e-08	56	0.395641	3.53076	131	0.396492	7.35107	0.395641	2.73438	4.01806e-06	233	0.396488	3.36523	10	3.52	347.16
0.395658	3.32129	0.396508	6.47217	0.39597	3.20898	132	0.3965	5.26367	0.395965	4.8916	9.25926e-08	263	0.3965	3.7417	132	0.395649	2.83496	0.395965	4.8916	5.23148e-08	58	0.395649	4.88867	132	0.3965	5.26367	0.395649	2.83496	3.43889e-06	234	0.396497	2.97998	8	4.52	297.12
0.395666	3.05957	0.396516	4.88769	0.395974	5.09424	133	0.396508	6.47217	0.39597	3.20898	1.27315e-07	265	0.396508	4.79932	133	0.395658	3.32129	0.39597	3.20898	3.24074e-09	60	0.395658	4.17969	133	0.396508	6.47217	0.395658	3.32129	4.01759e-06	235	0.396504	3.90185	11	0.28	347.12
0.395675	2.61279	0.396524	5.65332	0.395978	3.24365	134	0.396516	4.88769	0.395974	5.09424	1.15741e-07	267	0.396516	4.66113	134	0.395666	3.05957	0.395974	5.09424	3.84259e-08	62	0.395666	3.90674	134	0.396516	4.88769	0.395666	3.05957	3.92685e-06	236	0.396512	4.25586	10	3.32	339.28
0.395684	3.11719	0.396532	5.62549	0.395983	4.76611	135	0.396524	5.65332	0.395978	3.24365	1.04167e-07	269	0.396524	4.14941	135	0.395675	2.61279	0.395978	3.24365	5.37037e-08	64	0.395675	3.69043	135	0.396524	5.65332	0.395675	2.61279	3.97824e-06	237	0.39652	3.96924	9	4.64	343.72
0.395692	3.02197	0.39654	8.4375	0.395987	3.38965	136	0.396532	5.62549	0.395983	4.76611	1.27315e-07	271	0.396532	4.26758	136	0.395684	3.11719	0.395983	4.76611	3.00926e-08	66	0.395684	4.29541	136	0.396532	5.62549	0.395684	3.11719	3.87593e-06	238	0.396528	3.45264	11	2.6	334.88
0.395701	2.48193	0.396548	4.54346	0.395991	4.95459	137	0.39654	8.4375	0.395987	3.38965	1.04167e-07	273	0.39654	5.94043	137	0.395692	3.02197	0.395987	3.38965	2.08333e-08	68	0.395692	4.70166	137	0.39654	8.4375	0.395692	3.02197	3.94306e-06	239	0.396536	4.00781	9	1.8	340.68
0.395709	2.96582	0.396556	5.47803	0.395996	2.6167	138	0.396548	4.54346	0.395991	4.95459	8.10185e-08	275	0.396548	3.63965	138	0.395701	2.48193	0.395991	4.95459	1.38889e-08	70	0.3957	4.46631	138	0.396548	4.54346	0.395701	2.48193	3.28704e-06	240	0.396545	4.26904	7	1.2	284
0.395718	3.38867	0.396564	5.71875	0.396	3.38379	139	0.396556	5.47803	0.395996	2.6167	1.04167e-07	277	0.396556	4.96826	139	0.395709	2.96582	0.395996	2.6167	8.7963e-09	72	0.395709	3.7124	139	0.396556	5.47803	0.395709	2.96582	4.01204e-06	241	0.396552	4.24414	9	0.76	346.64
0.395726	2.50732	0.396572	4.30908	0.396004	3.33984	140	0.396564	5.71875	0.396	3.38379	8.10185e-08	279	0.396564	4.67383	140	0.395718	3.38867	0.396	3.38379	6.85185e-08	74	0.395718	4.92969	140	0.396564	5.71875	0.395718	3.38867	3.45602e-06	242	0.396561	4.40381	7	5.92	298.6
0.395735	3.59815	0.396581	5.81494	0.396009	4.74609	141	0.396572	4.30908	0.396004	3.33984	6.94444e-08	281	0.396572	4.7583	141	0.395726	2.50732	0.396004	3.33984	6.48148e-08	76	0.395726	4.43311	141	0.396572	4.30908	0.395726	2.50732	2.48843e-06	243	0.39657	2.87842	6	5.6	215
0.395743	2.97022	0.396589	5.00488	0.396013	3.03125	142	0.396581	5.81494	0.396009	4.74609	8.10185e-08	283	0.396581	4.69189	142	0.395735	3.59815	0.396009	4.74609	9.35185e-08	78	0.395735	5.59082	142	0.396581	5.81494	0.395735	3.59815	2.71759e-06	244	0.396578	2.9043	7	8.08	234.8
0.395752	2.53857	0.396597	5.79004	0.396017	3.93897	143	0.396589	5.00488	0.396013	3.03125	9.25926e-08	285	0.396589	4.51416	143	0.395743	2.97022	0.396013	3.03125	1.34259e-08	80	0.395743	4.76074	143	0.396589	5.00488	0.395743	2.97022	3.45417e-06	245	0.396585	3.33106	8	1.16	298.44
0.39576	2.6792	0.396605	4.32275	0.396022	3.2666	144	0.396597	5.79004	0.396017	3.93897	8.10185e-08	287	0.396597	5.36963	144	0.395752	2.53857	0.396017	3.93897	3.33333e-08	82	0.395752	4.96143	144	0.396597	5.79004	0.395752	2.53857	4.03704e-06	246	0.396593	3.59033	7	2.88	348.8
0.395769	2.28027	0.396613	5.04394	0.396026	4.02344	145	0.396605	4.32275	0.396022	3.2666	1.38889e-07	289	0.396605	4.61719	145	0.39576	2.6792	0.396022	3.2666	1.48148e-08	84	0.39576	3.92236	145	0.396605	4.32275	0.39576	2.6792	3.55463e-06	247	0.396602	3.85986	12	1.28	307.12
0.395777	3.59961	0.396621	4.56396	0.39603	4.26709	146	0.396613	5.04394	0.396026	4.02344	8.10185e-08	291	0.396613	3.97656	146	0.395769	2.28027	0.396026	4.02344	3.84259e-08	86	0.395769	4.42969	146	0.396613	5.04394	0.395769	2.28027	2.59861e-06	248	0.396611	2.81982	7	3.32	224.52
0.395786	3.12207	0.39663	4.62256	0.396035	4.84326	147	0.396621	4.56396	0.39603	4.26709	5.78704e-08	293	0.396621	3.89502	147	0.395777	3.59961	0.39603	4.26709	3.56481e-08	88	0.395777	4.3667	147	0.396621	4.56396	0.395777	3.59961	4.01204e-06	249	0.396617	3.03662	5	3.08	346.64
0.395794	2.92871	0.396638	5.52295	0.396039	4.90332	148	0.39663	4.62256	0.396035	4.84326	1.04167e-07	295	0.396629	4.20264	148	0.395786	3.12207	0.396035	4.84326	7.08333e-08	90	0.395786	4.79834	148	0.39663	4.62256	0.395786	3.12207	4.02546e-06	250	0.396626	3.04688	9	6.12	347.8
0.395803	3.37598	0.396646	4.17041	0.396043	3.49365	149	0.396638	5.52295	0.396039	4.90332	1.15741e-07	297	0.396638	4.23438	149	0.395794	2.92871	0.396039	4.90332	2.03704e-08	92	0.395794	4.23828	149	0.396638	5.52295	0.395794	2.92871	4.09676e-06	251	0.396634	4.30518	10	1.76	353.96
0.395811	2.32764	0.396654	4.46045	0.396047	4.63916	150	0.396646	4.17041	0.396043	3.49365	8.10185e-08	299	0.396646	3.48193	150	0.395803	3.37598	0.396043	3.49365	5.69444e-08	94	0.395803	5.74561	150	0.396646	4.17041	0.395803	3.37598	3.40602e-06	252	0.396642	3.17383	7	4.92	294.28
0.395821	2.0835	0.396663	4.35938	0.396051	3.34229	151	0.396654	4.46045	0.396047	4.63916	4.62963e-08	301	0.396654	4.57666	151	0.395811	2.32764	0.396047	4.63916	7.87037e-09	96	0.395811	4.31104	151	0.396654	4.46045	0.395811	2.32764	3.30787e-06	253	0.396651	2.96338	4	0.68	285.8
0.395828	3.25098	0.39667	4.60352	0.396055	4.41846	152	0.396663	4.35938	0.396051	3.34229	8.33333e-07	303	0.396662	3.56738	152	0.395821	2.0835	0.396051	3.34229	1.70833e-06	98	0.39582	4.95996	152	0.396663	4.35938	0.395821	2.0835	3.30417e-06	254	0.396659	2.83984	72	147.6	285.48
0.395837	2.97266	0.396678	4.86182	0.39606	3.81104	153	0.39667	4.60352	0.396055	4.41846	1.15741e-07	305	0.39667	5.14404	153	0.395828	3.25098	0.396055	4.41846	4.49074e-08	100	0.395828	4.29541	153	0.39667	4.60352	0.395828	3.25098	3.49583e-06	255	0.396666	3.14697	10	3.88	302.04
0.395847	2.20703	0.396686	5.71436	0.396064	4.13867	154	0.396678	4.86182	0.39606	3.81104	1.38889e-07	307	0.396678	5.81836	154	0.395837	2.97266	0.39606	3.81104	9.72222e-09	102	0.395837	4.91504	154	0.396678	4.86182	0.395837	2.97266	4.09028e-06	256	0.396674	4.00293	12	0.84	353.4
0.395854	3.8335	0.396695	4.00732	0.396068	4.39893	155	0.396686	5.71436	0.396064	4.13867	1.15741e-07	309	0.396686	4.20801	155	0.395847	2.20703	0.396064	4.13867	1.6412e-06	104	0.395845	5.29932	155	0.396686	5.71436	0.395847	2.20703	3.36065e-06	257	0.396683	3.80713	10	141.8	290.36
0.395863	3.01123	0.396702	5.08838	0.396072	5.01514	156	0.396695	4.00732	0.396068	4.39893	7.29167e-07	311	0.396694	4.03418	156	0.395854	3.8335	0.396068	4.39893	9.9537e-08	106	0.395854	4.89941	156	0.396695	4.00732	0.395854	3.8335	3.34306e-06	259	0.396698	3.14063	63	8.6	288.84
0.395871	3.12891	0.39671	4.61816	0.396076	4.34131	157	0.396702	5.08838	0.396072	5.01514	1.27315e-07	313	0.396702	4.11377	157	0.395863	3.01123	0.396072	5.01514	4.21296e-08	108	0.395863	4.97607	157	0.396702	5.08838	0.395863	3.01123	3.99352e-06	260	0.396706	3.21289	11	3.64	345.04
0.39588	3.48486	0.396718	7.09814	0.39608	3.68164	158	0.39671	4.61816	0.396076	4.34131	1.04167e-07	315	0.39671	4.84277	158	0.395871	3.12891	0.396076	4.34131	5.41667e-08	110	0.395871	4.58203	158	0.39671	4.61816	0.395871	3.12891	3.96944e-06	260	0.396706	3.21289	9	4.68	342.96
0.395888	3.8374	0.396726	4.28955	0.396084	4.89111	159	0.396718	7.09814	0.39608	3.68164	1.15741e-07	317	0.396718	5.05518	159	0.39588	3.48486	0.39608	3.68164	3.14815e-08	112	0.39588	3.45264	159	0.396718	7.09814	0.39588	3.48486	3.35556e-06	261	0.396715	3.6709	10	2.72	289.92
0.395897	3.85156	0.396734	5.45166	0.396088	4.11768	160	0.396726	4.28955	0.396084	4.89111	1.15741e-07	319	0.396726	4.97607	160	0.395888	3.8374	0.396084	4.89111	2.59259e-08	114	0.395888	4.27441	160	0.396726	4.28955	0.395888	3.8374	4.03009e-06	262	0.396722	3.27148	10	2.24	348.2
0.395906	3.62402	0.396742	5.68555	0.396093	4.79492	161	0.396734	5.45166	0.396088	4.11768	1.50463e-07	321	0.396734	5.77686	161	0.395897	3.85156	0.396088	4.11768	2.96296e-08	116	0.395897	3.93164	161	0.396734	5.45166	0.395897	3.85156	3.98565e-06	263	0.39673	3.40772	13	2.56	344.36
0.395914	2.50781	0.39675	5.47852	0.396097	4.11279	162	0.396742	5.68555	0.396093	4.79492	9.25926e-08	323	0.396742	4.24414	162	0.395906	3.62402	0.396093	4.79492	4.76852e-08	118	0.395906	4.47461	162	0.396742	5.68555	0.395906	3.62402	4.02963e-06	264	0.396738	3.625	8	4.12	348.16
0.395923	3.37109	0.396758	5.96533	0.396101	5.8291	163	0.39675	5.47852	0.396097	4.11279	1.15741e-07	325	0.39675	4.87744	163	0.395914	2.50781	0.396097	4.11279	5.18519e-08	120	0.395914	4.73731	163	0.39675	5.47852	0.395914	2.50781	3.41574e-06	265	0.396747	4.07519	10	4.48	295.12
0.395931	3.59619	0.396766	7.8501	0.396105	4.33594	164	0.396758	5.96533	0.396101	5.8291	9.25926e-08	327	0.396758	4.3418	164	0.395923	3.37109	0.396101	5.8291	1.06481e-08	122	0.395923	4.18359	164	0.396758	5.96533	0.395923	3.37109	3.34398e-06	266	0.396755	3.30908	8	0.92	288.92
0.39594	2.6831	0.396774	4.07422	0.396109	5.08398	165	0.396766	7.8501	0.396105	4.33594	1.15741e-07	329	0.396766	6.3916	165	0.395931	3.59619	0.396105	4.33594	3.00926e-08	124	0.395931	4.22021	165	0.396766	7.8501	0.395931	3.59619	3.36898e-06	267	0.396763	3.53027	10	2.6	291.08
0.395948	2.39844	0.396782	7.28418	0.396113	5.71777	166	0.396774	4.07422	0.396109	5.08398	1.15741e-07	331	0.396774	3.94434	166	0.39594	2.6831	0.396109	5.08398	4.16667e-09	126	0.39594	4.88428	166	0.396774	4.07422	0.39594	2.6831	3.29722e-06	268	0.396771	3.26416	10	0.36	284.88
0.395957	3.0332	0.39679	5.61279	0.396117	5.54883	167	0.396782	7.28418	0.396113	5.71777	8.10185e-08	333	0.396782	4.91943	167	0.395948	2.39844	0.396113	5.71777	3.61111e-08	128	0.395948	4.03613	167	0.396782	7.28418	0.395948	2.39844	3.99907e-06	269	0.396778	3.19092	7	3.12	345.52
0.395965	2.84815	0.396798	6.79981	0.396121	3.7085	168	0.39679	5.61279	0.396117	5.54883	9.25926e-08	335	0.39679	3.88721	168	0.395957	3.0332	0.396117	5.54883	1.34259e-08	130	0.395957	5.24658	168	0.39679	5.61279	0.395957	3.0332	3.90093e-06	270	0.396786	3.56543	8	1.16	337.04
0.395974	3.74023	0.396806	6.70019	0.396125	4.62646	169	0.396798	6.79981	0.396121	3.7085	1.15741e-07	337	0.396798	4.60986	169	0.395965	2.84815	0.396121	3.7085	2.96296e-08	132	0.395965	4.8916	169	0.396798	6.79981	0.395965	2.84815	2.60278e-06	271	0.396796	2.88184	10	2.56	224.88
0.395983	2.93457	0.396814	6.94043	0.396129	4.43506	170	0.396806	6.70019	0.396125	4.62646	1.38889e-07	339	0.396806	5.6543	170	0.395974	3.74023	0.396125	4.62646	2.03704e-08	134	0.395974	5.09424	170	0.396806	6.70019	0.395974	3.74023	3.36991e-06	272	0.396803	3.81348	12	1.76	291.16
0.395991	3.55176	0.396823	4.26172	0.396133	6.25732	171	0.396814	6.94043	0.396129	4.43506	1.04167e-07	341	0.396814	5.16406	171	0.395983	2.93457	0.396129	4.43506	3.7963e-08	136	0.395983	4.76611	171	0.396814	6.94043	0.395983	2.93457	3.37917e-06	273	0.396811	3.74219	9	3.28	291.96
0.396	3.50391	0.396831	5.96338	0.396137	3.87842	172	0.396823	4.26172	0.396133	6.25732	7.75463e-07	343	0.396823	4.15771	172	0.395991	3.55176	0.396133	6.25732	4.62963e-10	138	0.395991	4.95459	172	0.396823	4.26172	0.395991	3.55176	4.01296e-06	275	0.396827	2.93897	67	0.04	346.72
0.396009	3.13721	0.39684	4.55811	0.396141	4.70801	173	0.396831	5.96338	0.396137	3.87842	5.78704e-08	345	0.396831	4.13525	173	0.396	3.50391	0.396137	3.87842	4.16667e-09	140	0.396	3.38379	173	0.396831	5.96338	0.396	3.50391	3.3713e-06	275	0.396827	2.93897	5	0.36	291.28
0.396017	2.93066	0.396847	4.48242	0.396145	4.8833	174	0.39684	4.55811	0.396141	4.70801	8.21759e-07	347	0.396839	3.90918	174	0.396009	3.13721	0.396141	4.70801	3.7037e-09	142	0.396009	4.74609	174	0.39684	4.55811	0.396009	3.13721	3.97454e-06	277	0.396844	3.27148	71	0.32	343.4
0.396026	3.65723	0.396855	5.08643	0.396149	5.20508	175	0.396847	4.48242	0.396145	4.8833	1.04167e-07	349	0.396847	3.51807	175	0.396017	2.93066	0.396145	4.8833	7.40741e-09	144	0.396017	3.93897	175	0.396847	4.48242	0.396017	2.93066	3.57176e-06	277	0.396844	3.27148	9	0.64	308.6
0.396035	3.90967	0.396863	3.94043	0.396153	4.58643	176	0.396855	5.08643	0.396149	5.20508	1.62037e-07	351	0.396855	4.35644	176	0.396026	3.65723	0.396149	5.20508	4.58333e-08	146	0.396026	4.02344	176	0.396855	5.08643	0.396026	3.65723	4.18935e-06	278	0.396851	3.53467	14	3.96	361.96
0.396043	3.53418	0.396871	5.65625	0.396158	4.41016	177	0.396863	3.94043	0.396153	4.58643	8.10185e-08	353	0.396863	3.59912	177	0.396035	3.90967	0.396153	4.58643	1.00926e-07	148	0.396035	4.84326	177	0.396863	3.94043	0.396035	3.90967	3.37546e-06	279	0.39686	2.87207	7	8.72	291.64
0.396051	3.27539	0.396879	5.05078	0.396162	3.85596	178	0.396871	5.65625	0.396158	4.41016	1.15741e-07	355	0.396871	4.70947	178	0.396043	3.53418	0.396158	4.41016	5.60185e-07	150	0.396043	3.49365	178	0.396871	5.65625	0.396043	3.53418	4.04167e-06	281	0.396875	3.92139	10	48.4	349.2
0.39606	3.01074	0.396888	7.31201	0.396166	5.23096	179	0.396879	5.05078	0.396162	3.85596	9.25926e-08	357	0.396879	3.88916	179	0.396051	3.27539	0.396162	3.85596	3.51852e-08	152	0.396051	3.34229	179	0.396879	5.05078	0.396051	3.27539	3.97917e-06	281	0.396875	3.92139	8	3.04	343.8
0.396069	3.02002	0.396896	4.72363	0.39617	4.14307	180	0.396888	7.31201	0.396166	5.23096	9.25926e-08	359	0.396888	4.87744	180	0.39606	3.01074	0.396166	5.23096	5.09259e-09	154	0.39606	3.81104	180	0.396888	7.31201	0.39606	3.01074	3.43889e-06	282	0.396884	3.50049	8	0.44	297.12
0.396078	2.99121	0.396904	3.85986	0.396174	4.39502	181	0.396896	4.72363	0.39617	4.14307	1.50463e-07	361	0.396896	4.00391	181	0.396069	3.02002	0.39617	4.14307	1.44537e-06	156	0.396068	4.39893	181	0.396896	4.72363	0.396069	3.02002	3.49861e-06	283	0.396892	3.65625	13	124.88	302.28
0.396086	2.96631	0.396912	6.45752	0.396178	4.46777	182	0.396904	3.85986	0.396174	4.39502	7.87037e-07	363	0.396904	4.98877	182	0.396078	2.99121	0.396174	4.39502	1.40046e-06	158	0.396076	4.34131	182	0.396904	3.85986	0.396078	2.99121	4.57917e-06	284	0.3969	3.45947	68	121	395.64
0.396094	2.8169	0.39692	5.95166	0.396182	5.5542	183	0.396912	6.45752	0.396178	4.46777	2.08333e-07	365	0.396912	4.57471	183	0.396086	2.96631	0.396178	4.46777	1.51759e-06	160	0.396084	4.89111	183	0.396912	6.45752	0.396086	2.96631	2.58657e-06	285	0.396909	2.99756	18	131.12	223.48
0.396102	2.8291	0.396928	5.79248	0.396186	4.19531	184	0.39692	5.95166	0.396182	5.5542	1.73611e-07	367	0.39692	3.93164	184	0.396094	2.8169	0.396182	5.5542	1.48426e-06	162	0.396093	4.79492	184	0.39692	5.95166	0.396094	2.8169	3.37269e-06	286	0.396917	3.21777	15	128.24	291.4
0.39611	2.96435	0.396936	5.72998	0.39619	4.2417	185	0.396928	5.79248	0.396186	4.19531	1.27315e-07	369	0.396928	3.5957	185	0.396102	2.8291	0.396186	4.19531	1.45926e-06	164	0.396101	5.8291	185	0.396928	5.79248	0.396102	2.8291	2.50926e-06	287	0.396925	2.83545	11	126.08	216.8
0.396118	2.99707	0.396944	5.49805	0.396194	3.92139	186	0.396936	5.72998	0.39619	4.2417	9.25926e-08	371	0.396936	3.87598	186	0.39611	2.96435	0.39619	4.2417	1.39954e-06	166	0.396109	5.08398	186	0.396936	5.72998	0.39611	2.96435	4.09213e-06	288	0.396932	3.38721	8	120.92	353.56
0.396127	2.72119	0.396952	5.93652	0.396198	5.71875	187	0.396944	5.49805	0.396194	3.92139	1.15741e-07	373	0.396944	4.23584	187	0.396118	2.99707	0.396194	3.92139	6.55556e-07	168	0.396117	5.54883	187	0.396944	5.49805	0.396118	2.99707	3.27824e-06	289	0.396941	3.07861	10	56.64	283.24
0.396133	3.96631	0.39696	4.875	0.396202	3.70459	188	0.396952	5.93652	0.396198	5.71875	5.78704e-08	375	0.396952	4.0625	188	0.396127	2.72119	0.396198	5.71875	1.41065e-06	170	0.396125	4.62646	188	0.396952	5.93652	0.396127	2.72119	3.53796e-06	290	0.396949	3.58887	5	121.88	305.68
0.396143	2.69971	0.396969	5.63574	0.396206	4.54297	189	0.39696	4.875	0.396202	3.70459	1.15741e-07	377	0.39696	3.73926	189	0.396133	3.96631	0.396202	3.70459	9.39815e-08	172	0.396133	6.25732	189	0.39696	4.875	0.396133	3.96631	3.32407e-06	291	0.396957	2.70264	10	8.12	287.2
0.396149	3.1499	0.396977	6.70068	0.39621	4.87842	190	0.396969	5.63574	0.396206	4.54297	1.73611e-07	379	0.396968	4.37744	190	0.396143	2.69971	0.396206	4.54297	1.49954e-06	174	0.396141	4.70801	190	0.396969	5.63574	0.396143	2.69971	3.90046e-06	293	0.396973	3.4082	15	129.56	337
0.396158	3.08643	0.396985	3.76904	0.396214	4.32813	191	0.396977	6.70068	0.39621	4.87842	1.50463e-07	381	0.396976	5.02686	191	0.396149	3.1499	0.39621	4.87842	5.55556e-08	176	0.396149	5.20508	191	0.396977	6.70068	0.396149	3.1499	4.08565e-06	293	0.396973	3.4082	13	4.8	353
0.396166	3.02637	0.396993	4.20215	0.396218	4.56836	192	0.396985	3.76904	0.396214	4.32813	1.73611e-07	383	0.396984	4.59863	192	0.396158	3.08643	0.396214	4.32813	5.95833e-07	178	0.396158	4.41016	192	0.396985	3.76904	0.396158	3.08643	2.52963e-06	294	0.396982	2.80615	15	51.48	218.56
0.396174	3.14844	0.397001	5.01709	0.396222	4.61035	193	0.396993	4.20215	0.396218	4.56836	2.31481e-07	385	0.396993	4.27686	193	0.396166	3.02637	0.396218	4.56836	9.39815e-08	180	0.396166	5.23096	193	0.396993	4.20215	0.396166	3.02637	4.15463e-06	295	0.396989	4.44092	20	8.12	358.96
0.396182	3.17236	0.397009	6.24463	0.396226	3.61719	194	0.397001	5.01709	0.396222	4.61035	1.50463e-07	387	0.397001	4.58301	194	0.396174	3.14844	0.396222	4.61035	5.68981e-07	182	0.396174	4.39502	194	0.397001	5.01709	0.396174	3.14844	3.39444e-06	296	0.396997	3.12256	13	49.16	293.28
0.396191	2.66846	0.397017	5.14453	0.39623	5.36084	195	0.397009	6.24463	0.396226	3.61719	1.27315e-07	389	0.397009	5.28125	195	0.396182	3.17236	0.396226	3.61719	1.25e-07	184	0.396182	5.5542	195	0.397009	6.24463	0.396182	3.17236	2.6037e-06	297	0.397006	2.81494	11	10.8	224.96
0.396198	3.91846	0.397025	5.81299	0.396234	4.74512	196	0.397017	5.14453	0.39623	5.36084	8.10185e-08	391	0.397017	3.66113	196	0.396191	2.66846	0.39623	5.36084	1.48843e-06	186	0.39619	4.2417	196	0.397017	5.14453	0.396191	2.66846	3.36667e-06	298	0.397013	3.28076	7	128.6	290.88
0.396207	2.73682	0.397033	4.38672	0.396238	4.33887	197	0.397025	5.81299	0.396234	4.74512	8.10185e-08	393	0.397025	4.93701	197	0.396198	3.91846	0.396234	4.74512	6.75926e-08	188	0.396198	5.71875	197	0.397025	5.81299	0.396198	3.91846	4.01481e-06	299	0.397021	3.87012	7	5.84	346.88
0.396215	3.41406	0.397041	5.80176	0.396242	3.89697	198	0.397033	4.38672	0.396238	4.33887	7.75463e-07	395	0.397033	3.89941	198	0.396207	2.73682	0.396238	4.33887	1.45833e-06	190	0.396206	4.54297	198	0.397033	4.38672	0.396207	2.73682	3.99537e-06	300	0.397029	3.54736	67	126	345.2
0.396224	2.73486	0.397049	5.1875	0.396246	4.58789	199	0.397041	5.80176	0.396242	3.89697	8.10185e-08	397	0.397041	5.25781	199	0.396215	3.41406	0.396242	3.89697	6.56481e-07	192	0.396214	4.32813	199	0.397041	5.80176	0.396215	3.41406	3.37963e-06	301	0.397037	3.32666	7	56.72	292
0.39623	3.11133	0.397057	8.26367	0.39625	4.27002	200	0.397049	5.1875	0.396246	4.58789	1.27315e-07	399	0.397049	4.59766	200	0.396224	2.73486	0.396246	4.58789	1.52824e-06	194	0.396222	4.61035	200	0.397049	5.1875	0.396224	2.73486	3.33519e-06	302	0.397046	3.86963	11	132.04	288.16
0.39624	2.87012	0.397065	5.07666	0.396254	3.72949	201	0.397057	8.26367	0.39625	4.27002	1.27315e-07	401	0.397057	5.71436	201	0.39623	3.11133	0.39625	4.27002	5.78704e-08	196	0.39623	5.36084	201	0.397057	8.26367	0.39623	3.11133	3.34444e-06	303	0.397054	2.8042	11	5	288.96
0.396246	2.94824	0.397073	6.11279	0.396258	4.18994	202	0.397065	5.07666	0.396254	3.72949	1.15741e-07	403	0.397065	4.11475	202	0.39624	2.87012	0.396254	3.72949	1.57176e-06	198	0.396238	4.33887	202	0.397065	5.07666	0.39624	2.87012	3.3537e-06	304	0.397062	4.07129	10	135.8	289.76
0.396254	3.76709	0.397081	5.48486	0.396262	4.91553	203	0.397073	6.11279	0.396258	4.18994	1.50463e-07	405	0.397073	4.35791	203	0.396246	2.94824	0.396258	4.18994	4.62963e-09	200	0.396246	4.58789	203	0.397073	6.11279	0.396246	2.94824	2.53241e-06	305	0.39707	2.94434	13	0.4	218.8
0.396262	3.23926	0.397089	5.89502	0.396266	4.93945	204	0.397081	5.48486	0.396262	4.91553	1.15741e-07	407	0.397081	4.15918	204	0.396254	3.76709	0.396262	4.91553	1.02778e-07	202	0.396254	3.72949	204	0.397081	5.48486	0.396254	3.76709	3.39954e-06	306	0.397078	3.02734	10	8.88	293.72
0.396272	2.73535	0.397097	4.70752	0.39627	6.27051	205	0.397089	5.89502	0.396266	4.93945	9.25926e-08	409	0.397089	4.85303	205	0.396262	3.23926	0.396266	4.93945	8.19444e-08	204	0.396262	4.91553	205	0.397089	5.89502	0.396262	3.23926	3.47824e-06	307	0.397086	3.24023	8	7.08	300.52
0.39628	2.96924	0.397105	5.95264	0.396274	3.82813	206	0.397097	4.70752	0.39627	6.27051	1.15741e-07	411	0.397097	3.6416	206	0.396272	2.73535	0.39627	6.27051	1.47269e-06	206	0.39627	6.27051	206	0.397097	4.70752	0.396272	2.73535	4.00324e-06	308	0.397093	3.25049	10	127.24	345.88
0.396287	3.3916	0.397113	4.54688	0.396278	4.50293	207	0.397105	5.95264	0.396274	3.82813	4.62963e-08	413	0.397105	4.60889	207	0.39628	2.96924	0.396274	3.82813	1.47083e-06	208	0.396278	4.50293	207	0.397105	5.95264	0.39628	2.96924	2.67037e-06	309	0.397103	2.70703	4	127.08	230.72
0.396295	3.09912	0.397121	5.68799	0.396282	3.8706	208	0.397113	4.54688	0.396278	4.50293	1.38889e-07	415	0.397113	4.51172	208	0.396287	3.3916	0.396278	4.50293	6.26852e-07	210	0.396286	4.6333	208	0.397113	4.54688	0.396287	3.3916	3.37222e-06	310	0.39711	3.79883	12	54.16	291.36
0.396303	3.01709	0.39713	4.44043	0.396286	4.6333	209	0.397121	5.68799	0.396282	3.8706	8.10185e-08	417	0.397121	4.09961	209	0.396295	3.09912	0.396282	3.8706	6.71296e-07	212	0.396294	4.66211	209	0.397121	5.68799	0.396295	3.09912	3.39306e-06	311	0.397118	3.53076	7	58	293.16
0.396311	2.85547	0.397138	5.65137	0.39629	3.65185	210	0.39713	4.44043	0.396286	4.6333	7.87037e-07	419	0.39713	3.75537	210	0.396303	3.01709	0.396286	4.6333	1.53704e-07	214	0.396303	4.73047	210	0.39713	4.44043	0.396303	3.01709	3.22407e-06	312	0.397127	2.92481	68	13.28	278.56
0.396319	2.98291	0.397146	6.1084	0.396294	4.66211	211	0.397138	5.65137	0.39629	3.65185	1.04167e-07	421	0.397138	4.88184	211	0.396311	2.85547	0.39629	3.65185	6.05556e-07	216	0.396311	3.81348	211	0.397138	5.65137	0.396311	2.85547	2.56204e-06	313	0.397135	2.89893	9	52.32	221.36
0.396327	3.41846	0.397154	5.22363	0.396298	3.76611	212	0.397146	6.1084	0.396294	4.66211	1.04167e-07	423	0.397146	4.45264	212	0.396319	2.98291	0.396294	4.66211	6.96296e-07	218	0.396319	5.3999	212	0.397146	6.1084	0.396319	2.98291	2.64815e-06	314	0.397143	3.01123	9	60.16	228.8
0.396336	3.38574	0.397162	4.67773	0.396303	4.73047	213	0.397154	5.22363	0.396298	3.76611	1.38889e-07	425	0.397154	3.0083	213	0.396327	3.41846	0.396298	3.76611	6.17593e-07	220	0.396327	5.23193	213	0.397154	5.22363	0.396327	3.41846	2.55e-06	315	0.397151	2.80127	12	53.36	220.32
0.396344	2.85596	0.39717	3.77246	0.396307	3.11328	214	0.397162	4.67773	0.396303	4.73047	6.94444e-08	427	0.397162	4.84814	214	0.396336	3.38574	0.396303	4.73047	6.62037e-07	222	0.396335	5.96777	214	0.397162	4.67773	0.396336	3.38574	2.70231e-06	316	0.397159	2.9458	6	57.2	233.48
0.396352	2.83057	0.397178	4.44873	0.396311	3.81348	215	0.39717	3.77246	0.396307	3.11328	9.25926e-08	429	0.39717	5.12646	215	0.396344	2.85596	0.396307	3.11328	5.79167e-07	224	0.396343	3.89307	215	0.39717	3.77246	0.396344	2.85596	3.43472e-06	317	0.397167	2.98682	8	50.04	296.76
0.39636	3.28076	0.397187	5.01953	0.396315	5.01367	216	0.397178	4.44873	0.396311	3.81348	1.04167e-07	431	0.397178	4.47998	216	0.396352	2.83057	0.396311	3.81348	1.43519e-06	226	0.396351	4.95947	216	0.397178	4.44873	0.396352	2.83057	3.4713e-06	318	0.397175	3.4751	9	124	299.92
0.396368	3.03955	0.397194	4.34424	0.396319	5.3999	217	0.397187	5.01953	0.396315	5.01367	7.29167e-07	433	0.397186	3.30469	217	0.39636	3.28076	0.396315	5.01367	6.56481e-07	228	0.396359	4.83594	217	0.397187	5.01953	0.39636	3.28076	4.14444e-06	319	0.397183	3.6875	63	56.72	358.08
0.396376	3.69629	0.397203	4.29102	0.396323	3.21387	218	0.397194	4.34424	0.396319	5.3999	4.62963e-08	435	0.397194	4.05811	218	0.396368	3.03955	0.396319	5.3999	6.5463e-07	230	0.396367	5.25439	218	0.397194	4.34424	0.396368	3.03955	2.55926e-06	320	0.397192	2.75195	4	56.56	221.12
0.396384	3.46973	0.39721	6.00635	0.396327	5.23193	219	0.397203	4.29102	0.396323	3.21387	7.52315e-07	437	0.397202	3.21191	219	0.396376	3.69629	0.396323	3.21387	5.875e-07	232	0.396375	3.62305	219	0.397203	4.29102	0.396376	3.69629	3.84444e-06	322	0.397207	2.92383	65	50.76	332.16
0.396393	2.59326	0.397218	6.60547	0.396331	4.78516	220	0.39721	6.00635	0.396327	5.23193	8.10185e-08	439	0.39721	4.32568	220	0.396384	3.46973	0.396327	5.23193	1.0463e-07	234	0.396383	4.83008	220	0.39721	6.00635	0.396384	3.46973	3.42407e-06	322	0.397207	2.92383	7	9.04	295.84
0.396401	2.87012	0.397226	4.5459	0.396335	5.96777	221	0.397218	6.60547	0.396331	4.78516	1.73611e-07	441	0.397218	4.37598	221	0.396393	2.59326	0.396331	4.78516	1.55972e-06	236	0.396392	4.12256	221	0.397218	6.60547	0.396393	2.59326	3.34491e-06	323	0.397215	3.30957	15	134.76	289
0.396409	2.88672	0.397234	6.729	0.396339	3.625	222	0.397226	4.5459	0.396335	5.96777	1.50463e-07	443	0.397226	4.23975	222	0.396401	2.87012	0.396335	5.96777	1.55046e-06	238	0.3964	4.47021	222	0.397226	4.5459	0.396401	2.87012	3.3963e-06	324	0.397223	3.81934	13	133.96	293.44
0.396416	3.70996	0.397242	6.19727	0.396343	3.89307	223	0.397234	6.729	0.396339	3.625	1.62037e-07	445	0.397234	5.11572	223	0.396409	2.88672	0.396339	3.625	1.5412e-06	240	0.396408	4.2915	223	0.397234	6.729	0.396409	2.88672	3.4287e-06	325	0.397231	3.00147	14	133.16	296.24
0.396425	3.0293	0.39725	5.62256	0.396347	3.896	224	0.397242	6.19727	0.396343	3.89307	1.96759e-07	447	0.397242	4.375	224	0.396416	3.70996	0.396343	3.89307	7.82407e-08	242	0.396416	4.25977	224	0.397242	6.19727	0.396416	3.70996	3.34954e-06	326	0.397239	3.54346	17	6.76	289.4
0.396432	3.81006	0.397258	5.96777	0.396351	4.95947	225	0.39725	5.62256	0.396347	3.896	1.73611e-07	449	0.39725	4.59668	225	0.396425	3.0293	0.396347	3.896	6.9537e-07	244	0.396424	5.23975	225	0.39725	5.62256	0.396425	3.0293	3.47037e-06	327	0.397247	3.90283	15	60.08	299.84
0.396441	3.01318	0.397266	5.82666	0.396355	4.0874	226	0.397258	5.96777	0.396351	4.95947	1.15741e-07	451	0.397258	3.70996	226	0.396432	3.81006	0.396351	4.95947	3.24074e-08	246	0.396432	4.89648	226	0.397258	5.96777	0.396432	3.81006	3.47222e-06	328	0.397255	3.93018	10	2.8	300
0.396448	3.56445	0.397276	3.85986	0.396359	4.83594	227	0.397266	5.82666	0.396355	4.0874	1.50463e-07	453	0.397266	4.04346	227	0.396441	3.01318	0.396355	4.0874	6.65278e-07	248	0.39644	4.33252	227	0.397266	5.82666	0.396441	3.01318	3.45833e-06	329	0.397263	3.9585	13	57.48	298.8
0.396458	2.70996	0.397283	8.0498	0.396363	4.4126	228	0.397276	3.85986	0.396359	4.83594	1.48148e-06	455	0.397274	3.75049	228	0.396448	3.56445	0.396359	4.83594	4.44444e-08	250	0.396448	6.60107	228	0.397276	3.85986	0.396448	3.56445	2.68981e-06	331	0.397278	4.2251	128	3.84	232.4
0.396464	3.68262	0.39729	4.69824	0.396367	5.25439	229	0.397283	8.0498	0.396363	4.4126	1.85185e-07	457	0.397282	4.59473	229	0.396458	2.70996	0.396363	4.4126	1.45833e-06	252	0.396456	4.71631	229	0.397283	8.0498	0.396458	2.70996	4.13889e-06	331	0.397278	4.2251	16	126	357.6
0.396472	3.22315	0.397299	5.80664	0.396371	4.81982	230	0.39729	4.69824	0.396367	5.25439	8.10185e-08	459	0.39729	3.78565	230	0.396464	3.68262	0.396367	5.25439	1.14352e-07	254	0.396464	5.76172	230	0.39729	4.69824	0.396464	3.68262	3.31667e-06	332	0.397287	3.03125	7	9.88	286.56
0.39648	3.13281	0.397307	5.19727	0.396375	3.62305	231	0.397299	5.80664	0.396371	4.81982	1.04167e-07	461	0.397298	4.99707	231	0.396472	3.22315	0.396371	4.81982	1.39815e-07	256	0.396472	5.14014	231	0.397299	5.80664	0.396472	3.22315	3.99954e-06	333	0.397295	3.79443	9	12.08	345.56
0.396488	3.36523	0.397315	4.79346	0.396379	4.21973	232	0.397307	5.19727	0.396375	3.62305	1.50463e-07	463	0.397306	4.33106	232	0.39648	3.13281	0.396375	3.62305	1.11574e-07	258	0.39648	4.45068	232	0.397307	5.19727	0.39648	3.13281	3.9625e-06	334	0.397303	4.03809	13	9.64	342.36
0.396497	2.97998	0.397323	4.00586	0.396383	4.83008	233	0.397315	4.79346	0.396379	4.21973	1.15741e-07	465	0.397315	4.35254	233	0.396488	3.36523	0.396379	4.21973	1.85185e-09	260	0.396488	4.44727	233	0.397315	4.79346	0.396488	3.36523	2.76435e-06	335	0.397312	3.42041	10	0.16	238.84
0.396504	3.90185	0.397331	4.56787	0.396388	2.98926	234	0.397323	4.00586	0.396383	4.83008	6.94444e-08	467	0.397322	3.55859	234	0.396497	2.97998	0.396383	4.83008	5.19444e-07	262	0.396496	5.12061	234	0.397323	4.00586	0.396497	2.97998	3.26944e-06	336	0.397319	3.50635	6	44.88	282.48
0.396512	4.25586	0.397339	3.97803	0.396392	4.12256	235	0.397331	4.56787	0.396388	2.98926	1.15741e-07	469	0.397331	4.21582	235	0.396504	3.90185	0.396388	2.98926	4.49074e-08	264	0.396504	5.01318	235	0.397331	4.56787	0.396504	3.90185	3.43657e-06	337	0.397327	3.13184	10	3.88	296.92
0.39652	3.96924	0.397347	3.69141	0.396396	3.91357	236	0.397339	3.97803	0.396392	4.12256	7.63889e-07	471	0.397339	3.48242	236	0.396512	4.25586	0.396392	4.12256	1.47222e-07	266	0.396512	5.04394	236	0.397339	3.97803	0.396512	4.25586	4.01759e-06	339	0.397343	2.97559	66	12.72	347.12
0.396528	3.45264	0.397355	5.77197	0.3964	4.47021	237	0.397347	3.69141	0.396396	3.91357	1.04167e-07	473	0.397346	4.09131	237	0.39652	3.96924	0.396396	3.91357	3.24074e-09	268	0.39652	4.52686	237	0.397347	3.69141	0.39652	3.96924	3.27407e-06	339	0.397343	2.97559	9	0.28	282.88
0.396536	4.00781	0.397363	3.95215	0.396404	4.39307	238	0.397355	5.77197	0.3964	4.47021	6.94444e-08	475	0.397355	5.81445	238	0.396528	3.45264	0.3964	4.47021	1.51852e-07	270	0.396528	4.44775	238	0.397355	5.77197	0.396528	3.45264	2.52963e-06	340	0.397352	2.97705	6	13.12	218.56
0.396545	4.26904	0.397371	5.70752	0.396408	4.2915	239	0.397363	3.95215	0.396404	4.39307	7.52315e-07	477	0.397363	3.88232	239	0.396536	4.00781	0.396404	4.39307	5e-08	272	0.396536	5.10693	239	0.397363	3.95215	0.396536	4.00781	4.0912e-06	341	0.397359	4.34766	65	4.32	353.48
0.396552	4.24414	0.397379	3.1958	0.396412	3.94238	240	0.397371	5.70752	0.396408	4.2915	1.27315e-07	479	0.397371	3.92578	240	0.396545	4.26904	0.396408	4.2915	7.40741e-07	274	0.396544	5.31836	240	0.397371	5.70752	0.396545	4.26904	2.57546e-06	342	0.397368	2.84815	11	64	222.52
0.396561	4.40381	0.397387	4.74268	0.396416	4.25977	241	0.397379	3.1958	0.396412	3.94238	1.15741e-07	481	0.397378	4.10156	241	0.396552	4.24414	0.396412	3.94238	9.67593e-08	276	0.396552	5.02588	241	0.397379	3.1958	0.396552	4.24414	3.31111e-06	343	0.397375	2.83301	10	8.36	286.08
0.39657	2.87842	0.397395	5.81836	0.39642	4.78564	242	0.397387	4.74268	0.396416	4.25977	8.10185e-08	483	0.397387	4.30127	242	0.396561	4.40381	0.396416	4.25977	6.52778e-07	278	0.39656	5.84424	242	0.397387	4.74268	0.396561	4.40381	2.52037e-06	344	0.397384	2.90088	7	56.4	217.76
0.396578	2.9043	0.397403	5.26611	0.396424	5.23975	243	0.397395	5.81836	0.39642	4.78564	1.15741e-07	485	0.397395	3.93066	243	0.39657	2.87842	0.39642	4.78564	1.55093e-06	280	0.396568	5.81885	243	0.397395	5.81836	0.39657	2.87842	2.61806e-06	345	0.397392	2.93652	10	134	226.2
0.396585	3.33106	0.397411	4.68994	0.396428	4.42529	244	0.397403	5.26611	0.396424	5.23975	1.15741e-07	487	0.397402	3.3418	244	0.396578	2.9043	0.396424	5.23975	1.49537e-06	282	0.396577	5.07373	244	0.397403	5.26611	0.396578	2.9043	3.33472e-06	346	0.397399	3.14551	10	129.2	288.12
0.396593	3.59033	0.397419	5.73828	0.396432	4.89648	245	0.397411	4.68994	0.396428	4.42529	1.38889e-07	489	0.397411	4.1001	245	0.396585	3.33106	0.396428	4.42529	6.77778e-07	284	0.396585	5.18652	245	0.397411	4.68994	0.396585	3.33106	3.5713e-06	347	0.397407	3.25049	12	58.56	308.56
0.396602	3.85986	0.397427	4.51074	0.396436	4.07568	246	0.397419	5.73828	0.396432	4.89648	1.62037e-07	491	0.397418	4.42529	246	0.396593	3.59033	0.396432	4.89648	9.49074e-08	286	0.396593	5.39795	246	0.397419	5.73828	0.396593	3.59033	3.31111e-06	348	0.397415	3.23486	14	8.2	286.08
0.396611	2.81982	0.397435	6.31689	0.39644	4.33252	247	0.397427	4.51074	0.396436	4.07568	1.38889e-07	493	0.397426	4.13818	247	0.396602	3.85986	0.396436	4.07568	7.27778e-07	288	0.396601	4.97168	247	0.397427	4.51074	0.396602	3.85986	2.48565e-06	349	0.397424	2.85156	12	62.88	214.76
0.396617	3.03662	0.397443	6.45117	0.396444	4.83545	248	0.397435	6.31689	0.39644	4.33252	2.08333e-07	495	0.397434	2.89941	248	0.396611	2.81982	0.39644	4.33252	1.45231e-06	290	0.396609	4.7085	248	0.397435	6.31689	0.396611	2.81982	4.02963e-06	350	0.397431	2.8501	18	125.48	348.16
0.396626	3.04688	0.397451	5.33691	0.396448	6.60107	249	0.397443	6.45117	0.396444	4.83545	1.50463e-07	497	0.397442	3.43506	249	0.396617	3.03662	0.396444	4.83545	5.0463e-08	292	0.396617	5.85107	249	0.397443	6.45117	0.396617	3.03662	2.55787e-06	351	0.39744	2.84229	13	4.36	221
0.396634	4.30518	0.397459	6.5293	0.396452	4.30273	250	0.397451	5.33691	0.396448	6.60107	1.73611e-07	499	0.397451	3.54785	250	0.396626	3.04688	0.396448	6.60107	4.86111e-08	294	0.396625	4.83496	250	0.397451	5.33691	0.396626	3.04688	4.04074e-06	352	0.397447	4.15674	15	4.2	349.12
0.396642	3.17383	0.397467	3.76758	0.396456	4.71631	251	0.397459	6.5293	0.396452	4.30273	1.50463e-07	501	0.397459	4.27881	251	0.396634	4.30518	0.396452	4.30273	4.67593e-08	296	0.396634	4.49512	251	0.397459	6.5293	0.396634	4.30518	3.46157e-06	353	0.397455	2.83496	13	4.04	299.08
0.396651	2.96338	0.397475	4.96777	0.39646	5.80029	252	0.397467	3.76758	0.396456	4.71631	8.10185e-07	503	0.397467	3.68848	252	0.396642	3.17383	0.396456	4.71631	6.68056e-07	298	0.396642	5.95068	252	0.397467	3.76758	0.396642	3.17383	4.00741e-06	354	0.397463	3.7207	70	57.72	346.24
0.396659	2.83984	0.397484	4.18311	0.396464	5.76172	253	0.397475	4.96777	0.39646	5.80029	4.62963e-08	505	0.397475	4.71289	253	0.396651	2.96338	0.39646	5.80029	7.08333e-07	300	0.39665	4.44385	253	0.397475	4.96777	0.396651	2.96338	1.12731e-06	356	0.397476	3.31934	4	61.2	97.4
0.396666	3.14697	0.397491	3.67871	0.396468	4.35254	254	0.397484	4.18311	0.396464	5.76172	7.75463e-07	507	0.397483	3.67383	254	0.396659	2.83984	0.396464	5.76172	1.46435e-06	302	0.396658	5.45801	254	0.397484	4.18311	0.396659	2.83984	4.78889e-06	357	0.397488	2.86865	67	126.52	413.76
0.396674	4.00293	0.3975	3.18848	0.396472	5.14014	255	0.397491	3.67871	0.396468	4.35254	8.10185e-08	509	0.397491	4.68652	255	0.396666	3.14697	0.396468	4.35254	6.01389e-07	304	0.396666	4.7793	255	0.397491	3.67871	0.396666	3.14697	2.56065e-06	357	0.397488	2.86865	7	51.96	221.24
0.396683	3.80713	0.397507	3.25391	0.396476	4.65723	256	0.3975	3.18848	0.396472	5.14014	1.06481e-06	511	0.397499	4.57031	256	0.396674	4.00293	0.396472	5.14014	1.85185e-08	306	0.396674	4.7168	256	0.3975	3.18848	0.396674	4.00293	3.58102e-06	358	0.397496	2.78516	92	1.6	309.4
0.39669	3.4419	0.397515	4.33887	0.39648	4.45068	257	0.397507	3.25391	0.396476	4.65723	4.62963e-08	513	0.397507	3.25391	257	0.396683	3.80713	0.396476	4.65723	6.6713e-07	308	0.396682	4.87646	257	0.397507	3.25391	0.396683	3.80713	2.44444e-06	359	0.397504	2.71484	4	57.64	211.2
0.396698	3.14063	0.397523	5.20459	0.396484	3.89648	258	0.397515	4.33887	0.39648	4.45068	6.94444e-08	515	0.397515	4.87988	258	0.39669	3.4419	0.39648	4.45068	2.31481e-08	310	0.39669	4.39844	258	0.397515	4.33887	0.39669	3.4419	2.68519e-06	360	0.397512	2.78027	6	2	232
0.396706	3.21289	0.397532	4.35205	0.396488	4.44727	259	0.397523	5.20459	0.396484	3.89648	1.38889e-07	517	0.397523	4.05713	259	0.396698	3.14063	0.396484	3.89648	1.02315e-07	312	0.396698	4.49805	259	0.397523	5.20459	0.396698	3.14063	2.72917e-06	361	0.39752	2.84033	12	8.84	235.8
0.396715	3.6709	0.397541	3.31836	0.396492	4.03906	260	0.397532	4.35205	0.396488	4.44727	7.52315e-07	519	0.397531	3.48193	260	0.396706	3.21289	0.396488	4.44727	5.83333e-08	314	0.396706	6.00977	260	0.397532	4.35205	0.396706	3.21289	4.12546e-06	362	0.397528	3.36963	65	5.04	356.44
0.396722	3.27148	0.397548	3.66406	0.396496	5.12061	261	0.397541	3.31836	0.396492	4.03906	1.44676e-06	521	0.397539	3.93945	261	0.396715	3.6709	0.396492	4.03906	6.72222e-07	316	0.396714	5.82275	261	0.397541	3.31836	0.396715	3.6709	3.8713e-06	363	0.397537	2.80957	125	58.08	334.48
0.39673	3.40772	0.397555	7.71533	0.3965	3.7417	262	0.397548	3.66406	0.396496	5.12061	8.10185e-07	523	0.397547	3.84277	262	0.396722	3.27148	0.396496	5.12061	9.25926e-09	318	0.396722	4.36133	262	0.397548	3.66406	0.396722	3.27148	3.22407e-06	364	0.397545	2.92188	70	0.8	278.56
0.396738	3.625	0.397564	5.00439	0.396504	5.01318	263	0.397555	7.71533	0.3965	3.7417	1.15741e-07	525	0.397555	5.27588	263	0.39673	3.40772	0.3965	3.7417	4.21296e-08	320	0.39673	4.49756	263	0.397555	7.71533	0.39673	3.40772	3.55463e-06	365	0.397552	2.83887	10	3.64	307.12
0.396747	4.07519	0.397571	5.00928	0.396508	4.79932	264	0.397564	5.00439	0.396504	5.01318	7.98611e-07	527	0.397563	4.29541	264	0.396738	3.625	0.396504	5.01318	1.71759e-07	322	0.396738	4.56934	264	0.397564	5.00439	0.396738	3.625	3.91852e-06	367	0.397568	3.10791	69	14.84	338.56
0.396755	3.30908	0.397579	5.55273	0.396512	5.04394	265	0.397571	5.00928	0.396508	4.79932	1.62037e-07	529	0.397571	4.21826	265	0.396747	4.07519	0.396508	4.79932	6.35185e-07	324	0.396746	4.82617	265	0.397571	5.00928	0.396747	4.07519	3.46574e-06	367	0.397568	3.10791	14	54.88	299.44
0.396763	3.53027	0.397587	4.46777	0.396516	4.66113	266	0.397579	5.55273	0.396512	5.04394	1.15741e-07	531	0.397579	4.49023	266	0.396755	3.30908	0.396512	5.04394	7.06944e-07	326	0.396754	4.95215	266	0.397579	5.55273	0.396755	3.30908	3.40556e-06	368	0.397576	3.22949	10	61.08	294.24
0.396771	3.26416	0.397595	4.16016	0.39652	4.52686	267	0.397587	4.46777	0.396516	4.66113	1.50463e-07	533	0.397587	4.36572	267	0.396763	3.53027	0.396516	4.66113	6.81944e-07	328	0.396762	4.79688	267	0.397587	4.46777	0.396763	3.53027	3.92639e-06	369	0.397583	3.40088	13	58.92	339.24
0.396778	3.19092	0.397604	4.125	0.396524	4.14941	268	0.397595	4.16016	0.39652	4.52686	9.25926e-08	535	0.397595	4.41455	268	0.396771	3.26416	0.39652	4.52686	6.84259e-07	330	0.39677	6.21484	268	0.397595	4.16016	0.396771	3.26416	3.4125e-06	370	0.397592	3.43164	8	59.12	294.84
0.396786	3.56543	0.397611	5.60742	0.396528	4.44775	269	0.397604	4.125	0.396524	4.14941	8.33333e-07	537	0.397603	3.78076	269	0.396778	3.19092	0.396524	4.14941	7.5e-08	332	0.396778	4.77783	269	0.397604	4.125	0.396778	3.19092	3.8838e-06	372	0.397608	3.00342	72	6.48	335.56
0.396796	2.88184	0.397619	5.98438	0.396532	4.26758	270	0.397611	5.60742	0.396528	4.44775	1.04167e-07	539	0.397611	3.92725	270	0.396786	3.56543	0.396528	4.44775	1.15278e-07	334	0.396786	5.11768	270	0.397611	5.60742	0.396786	3.56543	3.43102e-06	372	0.397608	3.00342	9	9.96	296.44
0.396803	3.81348	0.397627	5.52002	0.396536	5.10693	271	0.397619	5.98438	0.396532	4.26758	1.38889e-07	541	0.397619	4.47266	271	0.396796	2.88184	0.396532	4.26758	1.4713e-06	336	0.396794	5.06396	271	0.397619	5.98438	0.396796	2.88184	3.975e-06	373	0.397615	4.03223	12	127.12	343.44
0.396811	3.74219	0.397635	7.55371	0.39654	5.94043	272	0.397627	5.52002	0.396536	5.10693	1.27315e-07	543	0.397627	4.1333	272	0.396803	3.81348	0.396536	5.10693	6.81019e-07	338	0.396802	5.18652	272	0.397627	5.52002	0.396803	3.81348	3.47269e-06	374	0.397624	3.61035	11	58.84	300.04
0.396819	5.06836	0.397643	5.82568	0.396544	5.31836	273	0.397635	7.55371	0.39654	5.94043	1.62037e-07	545	0.397635	5.45264	273	0.396811	3.74219	0.39654	5.94043	6.02315e-07	340	0.39681	5.13477	273	0.397635	7.55371	0.396811	3.74219	3.34722e-06	375	0.397632	3.60107	14	52.04	289.2
0.396827	2.93897	0.397651	6.01172	0.396548	3.63965	274	0.397643	5.82568	0.396544	5.31836	1.73611e-07	547	0.397643	4.24512	274	0.396819	5.06836	0.396544	5.31836	5.83333e-08	342	0.396819	4.90625	274	0.397643	5.82568	0.396819	5.06836	3.85231e-06	376	0.397639	4.01563	15	5.04	332.84
0.396835	3.2251	0.397659	4.7583	0.396552	5.02588	275	0.397651	6.01172	0.396548	3.63965	1.04167e-07	549	0.397651	4.94824	275	0.396827	2.93897	0.396548	3.63965	6.91204e-07	344	0.396827	4.40479	275	0.397651	6.01172	0.396827	2.93897	3.96157e-06	377	0.397647	3.30371	9	59.72	342.28
0.396844	3.27148	0.397667	6.62891	0.396556	4.96826	276	0.397659	4.7583	0.396552	5.02588	1.50463e-07	551	0.397659	3.87988	276	0.396835	3.2251	0.396552	5.02588	6.2037e-08	346	0.396835	5.18457	276	0.397659	4.7583	0.396835	3.2251	3.39398e-06	378	0.397656	3.72266	13	5.36	293.24
0.396851	3.53467	0.397675	6.90186	0.39656	5.84424	277	0.397667	6.62891	0.396556	4.96826	9.25926e-08	553	0.397667	4.11621	277	0.396844	3.27148	0.396556	4.96826	6.875e-07	348	0.396843	4.07275	277	0.397667	6.62891	0.396844	3.27148	3.34537e-06	379	0.397664	3.44971	8	59.4	289.04
0.39686	2.87207	0.397684	4.94336	0.396564	4.67383	278	0.397675	6.90186	0.39656	5.84424	1.73611e-07	555	0.397675	4.5874	278	0.396851	3.53467	0.39656	5.84424	1.2037e-08	350	0.396851	4.74951	278	0.397675	6.90186	0.396851	3.53467	3.4125e-06	380	0.397672	3.354	15	1.04	294.84
0.396867	4.63721	0.397691	5.77539	0.396568	5.81885	279	0.397684	4.94336	0.396564	4.67383	7.98611e-07	557	0.397683	4.08594	279	0.39686	2.87207	0.396564	4.67383	7.68056e-07	352	0.396859	5.11914	279	0.397684	4.94336	0.39686	2.87207	3.94907e-06	382	0.397688	2.96435	69	66.36	341.2
0.396875	3.92139	0.397699	6.47412	0.396572	4.7583	280	0.397691	5.77539	0.396568	5.81885	1.38889e-07	559	0.397691	5.32422	280	0.396867	4.63721	0.396568	5.81885	3.88889e-08	354	0.396867	4.93896	280	0.397691	5.77539	0.396867	4.63721	3.36574e-06	382	0.397688	2.96435	12	3.36	290.8
0.396884	3.50049	0.397708	3.74902	0.396577	5.07373	281	0.397699	6.47412	0.396572	4.7583	1.38889e-07	561	0.397699	4.43311	281	0.396875	3.92139	0.396572	4.7583	1.06481e-07	356	0.396875	5.76465	281	0.397699	6.47412	0.396875	3.92139	3.27824e-06	383	0.397696	3.16113	12	9.2	283.24
0.396892	3.65625	0.397715	5.95801	0.396581	4.69189	282	0.397708	3.74902	0.396577	5.07373	7.63889e-07	563	0.397707	4.30811	282	0.396884	3.50049	0.396577	5.07373	6.93056e-07	358	0.396884	4.40479	282	0.397708	3.74902	0.396884	3.50049	3.23565e-06	384	0.397705	2.81885	66	59.88	279.56
0.3969	3.45947	0.397723	5.83398	0.396585	5.18652	283	0.397715	5.95801	0.396581	4.69189	1.04167e-07	565	0.397715	4.96582	283	0.396892	3.65625	0.396581	4.69189	6.68056e-07	360	0.396892	5.06055	283	0.397715	5.95801	0.396892	3.65625	4.02731e-06	385	0.397711	2.91211	9	57.72	347.96
0.396909	2.99756	0.397731	5.75781	0.396589	4.51416	284	0.397723	5.83398	0.396585	5.18652	8.10185e-08	567	0.397723	3.49951	284	0.3969	3.45947	0.396585	5.18652	1.43056e-07	362	0.3969	4.0166	284	0.397723	5.83398	0.3969	3.45947	3.25556e-06	386	0.39772	3.24414	7	12.36	281.28
0.396917	3.21777	0.397739	5.10791	0.396593	5.39795	285	0.397731	5.75781	0.396589	4.51416	9.25926e-08	569	0.397731	4.28516	285	0.396909	2.99756	0.396589	4.51416	1.58009e-06	364	0.396908	5.8335	285	0.397731	5.75781	0.396909	2.99756	3.87639e-06	387	0.397727	3.1831	8	136.52	334.92
0.396925	2.83545	0.397747	5.2124	0.396597	5.36963	286	0.397739	5.10791	0.396593	5.39795	1.73611e-07	571	0.397739	4.19434	286	0.396917	3.21777	0.396593	5.39795	7.59259e-07	366	0.396916	4.69189	286	0.397739	5.10791	0.396917	3.21777	3.37824e-06	388	0.397736	3.53027	15	65.6	291.88
0.396932	3.38721	0.397755	5.60547	0.396601	4.97168	287	0.397747	5.2124	0.396597	5.36963	1.04167e-07	573	0.397747	3.93652	287	0.396925	2.83545	0.396597	5.36963	1.62269e-06	368	0.396924	4.50342	287	0.397747	5.2124	0.396925	2.83545	3.35278e-06	389	0.397744	3.5332	9	140.2	289.68
0.396941	3.07861	0.397763	4.63818	0.396605	4.61719	288	0.397755	5.60547	0.396601	4.97168	1.27315e-07	575	0.397755	4.4292	288	0.396932	3.38721	0.396601	4.97168	6.48148e-09	370	0.396932	3.61475	288	0.397755	5.60547	0.396932	3.38721	3.31157e-06	390	0.397752	3.17041	11	0.56	286.12
0.396949	3.58887	0.397771	4.65088	0.396609	4.7085	289	0.397763	4.63818	0.396605	4.61719	1.38889e-07	577	0.397763	4.17041	289	0.396941	3.07861	0.396605	4.61719	7.26389e-07	372	0.39694	4.89795	289	0.397763	4.63818	0.396941	3.07861	3.86713e-06	391	0.397759	3.69531	12	62.76	334.12
0.396957	2.70264	0.397779	4.8208	0.396613	3.97656	290	0.397771	4.65088	0.396609	4.7085	1.50463e-07	579	0.397771	4.19531	290	0.396949	3.58887	0.396609	4.7085	6.28704e-07	374	0.396948	4.55176	290	0.397771	4.65088	0.396949	3.58887	3.40694e-06	392	0.397768	3.21191	13	54.32	294.36
0.396965	3.86572	0.397787	4.73535	0.396617	5.85107	291	0.397779	4.8208	0.396613	3.97656	1.04167e-07	581	0.397779	3.96826	291	0.396957	2.70264	0.396613	3.97656	6.45833e-07	376	0.396956	5.10547	291	0.397779	4.8208	0.396957	2.70264	3.38148e-06	393	0.397776	3.43945	9	55.8	292.16
0.396973	3.4082	0.397795	5.52148	0.396621	3.89502	292	0.397787	4.73535	0.396617	5.85107	1.73611e-07	583	0.397787	3.34961	292	0.396965	3.86572	0.396617	5.85107	2.01852e-07	378	0.396964	4.68506	292	0.397787	4.73535	0.396965	3.86572	3.3213e-06	394	0.397784	2.87744	15	17.44	286.96
0.396982	2.80615	0.397803	5.45019	0.396625	4.83496	293	0.397795	5.52148	0.396621	3.89502	1.50463e-07	585	0.397795	3.52441	293	0.396973	3.4082	0.396621	3.89502	2.31481e-08	380	0.396972	5.29785	293	0.397795	5.52148	0.396973	3.4082	3.9463e-06	395	0.397791	3.12256	13	2	340.96
0.396989	4.44092	0.397811	4.99023	0.396629	4.20264	294	0.397803	5.45019	0.396625	4.83496	1.50463e-07	587	0.397803	4.40137	294	0.396982	2.80615	0.396625	4.83496	1.55602e-06	382	0.396981	4.50342	294	0.397803	5.45019	0.396982	2.80615	3.43241e-06	396	0.3978	3.80029	13	134.44	296.56
0.396997	3.12256	0.397819	4.08252	0.396634	4.49512	295	0.397811	4.99023	0.396629	4.20264	1.50463e-07	589	0.397811	3.75488	295	0.396989	4.44092	0.396629	4.20264	2.26852e-08	384	0.396989	4.32568	295	0.397811	4.99023	0.396989	4.44092	3.43426e-06	397	0.397808	3.01807	13	1.96	296.72
0.397006	2.81494	0.397827	6.23096	0.396638	4.23438	296	0.397819	4.08252	0.396634	4.49512	8.10185e-08	591	0.397819	3.3999	296	0.396997	3.12256	0.396634	4.49512	6.91204e-07	386	0.396997	4.96533	296	0.397819	4.08252	0.396997	3.12256	3.46667e-06	398	0.397816	3.62549	7	59.72	299.52
0.397013	3.28076	0.397835	4.94922	0.396642	5.95068	297	0.397827	6.23096	0.396638	4.23438	1.73611e-07	593	0.397827	3.6875	297	0.397006	2.81494	0.396638	4.23438	1.47037e-06	388	0.397005	5.23926	297	0.397827	6.23096	0.397006	2.81494	4.06435e-06	399	0.397823	3.24268	15	127.04	351.16
0.397021	3.87012	0.397843	4.73096	0.396646	3.48193	298	0.397835	4.94922	0.396642	5.95068	9.25926e-08	595	0.397835	3.46143	298	0.397013	3.28076	0.396642	5.95068	6.95833e-07	390	0.397013	4.71387	298	0.397835	4.94922	0.397013	3.28076	3.36944e-06	400	0.397832	3.01318	8	60.12	291.12
0.397029	3.54736	0.397851	4.37939	0.39665	4.44385	299	0.397843	4.73096	0.396646	3.48193	1.50463e-07	597	0.397843	4.15039	299	0.397021	3.87012	0.396646	3.48193	2.4537e-08	392	0.397021	4.85742	299	0.397843	4.73096	0.397021	3.87012	3.99444e-06	401	0.397839	3.04541	13	2.12	345.12
0.397037	3.32666	0.397859	6.47852	0.396654	4.57666	300	0.397851	4.37939	0.39665	4.44385	1.50463e-07	599	0.397851	3.12402	300	0.397029	3.54736	0.39665	4.44385	7.5e-07	394	0.397029	5.62744	300	0.397851	4.37939	0.397029	3.54736	3.35741e-06	402	0.397848	3.37891	13	64.8	290.08
0.397046	3.86963	0.397867	4.49609	0.396658	5.45801	301	0.397859	6.47852	0.396654	4.57666	1.73611e-07	601	0.397859	4.35693	301	0.397037	3.32666	0.396654	4.57666	6.13426e-07	396	0.397037	4.50195	301	0.397859	6.47852	0.397037	3.32666	2.65926e-06	403	0.397857	2.85986	15	53	229.76
0.397054	2.8042	0.397875	3.40088	0.396662	3.56738	302	0.397867	4.49609	0.396658	5.45801	1.96759e-07	603	0.397867	3.8208	302	0.397046	3.86963	0.396658	5.45801	7.27315e-07	398	0.397045	5.16992	302	0.397867	4.49609	0.397046	3.86963	3.3338e-06	404	0.397864	3.7124	17	62.84	288.04
0.397062	4.07129	0.397884	5.56396	0.396666	4.7793	303	0.397875	3.40088	0.396662	3.56738	1.50463e-07	605	0.397875	4.40381	303	0.397054	2.8042	0.396662	3.56738	7.18056e-07	400	0.397053	4.71729	303	0.397875	3.40088	0.397054	2.8042	3.37361e-06	405	0.397872	4.08984	13	62.04	291.48
0.39707	2.94434	0.397892	5.51611	0.39667	5.14404	304	0.397884	5.56396	0.396666	4.7793	8.91204e-07	607	0.397883	3.75244	304	0.397062	4.07129	0.396666	4.7793	7.2037e-07	402	0.397061	6.229	304	0.397884	5.56396	0.397062	4.07129	3.90694e-06	407	0.397888	3.28076	77	62.24	337.56
0.397078	3.02734	0.397899	5.43408	0.396674	4.7168	305	0.397892	5.51611	0.39667	5.14404	8.10185e-07	609	0.397891	4.2876	305	0.39707	2.94434	0.39667	5.14404	1.57639e-06	404	0.397069	4.90967	305	0.397892	5.51611	0.39707	2.94434	3.30185e-06	408	0.397895	3.68164	70	136.2	285.28
0.397086	3.24023	0.397907	6.17822	0.396678	5.81836	306	0.397899	5.43408	0.396674	4.7168	1.50463e-07	611	0.397899	3.70313	306	0.397078	3.02734	0.396674	4.7168	7.09259e-07	406	0.397077	4.68359	306	0.397899	5.43408	0.397078	3.02734	3.95509e-06	408	0.397895	3.68164	13	61.28	341.72
0.397093	3.25049	0.397915	4.72021	0.396682	4.87646	307	0.397907	6.17822	0.396678	5.81836	1.04167e-07	613	0.397907	3.8833	307	0.397086	3.24023	0.396678	5.81836	5.95833e-07	408	0.397085	4.59131	307	0.397907	6.17822	0.397086	3.24023	4.04537e-06	409	0.397903	3.26123	9	51.48	349.52
0.397103	2.70703	0.397923	4.74268	0.396686	4.20801	308	0.397915	4.72021	0.396682	4.87646	1.15741e-07	615	0.397915	4.1001	308	0.397093	3.25049	0.396682	4.87646	1.28704e-07	410	0.397093	5.46484	308	0.397915	4.72021	0.397093	3.25049	3.42407e-06	410	0.397912	3.07129	10	11.12	295.84
0.39711	3.79883	0.397931	5.22021	0.39669	4.39844	309	0.397923	4.74268	0.396686	4.20801	1.15741e-07	617	0.397923	4.23291	309	0.397103	2.70703	0.396686	4.20801	1.4037e-06	412	0.397101	5.35352	309	0.397923	4.74268	0.397103	2.70703	3.32917e-06	411	0.39792	2.9292	10	121.28	287.64
0.397118	3.53076	0.397939	3.44531	0.396694	4.03418	310	0.397931	5.22021	0.39669	4.39844	1.15741e-07	619	0.397931	4.86084	310	0.39711	3.79883	0.39669	4.39844	6.6713e-07	414	0.397109	6.10303	310	0.397931	5.22021	0.39711	3.79883	2.47315e-06	412	0.397929	2.78809	10	57.64	213.68
0.397127	2.92481	0.397947	4.07764	0.396698	4.49805	311	0.397939	3.44531	0.396694	4.03418	2.31481e-07	621	0.397939	2.80908	311	0.397118	3.53076	0.396694	4.03418	7.15741e-07	416	0.397117	4.9292	311	0.397939	3.44531	0.397118	3.53076	3.91713e-06	413	0.397935	3.57422	20	61.84	338.44
0.397135	2.89893	0.397956	4.64648	0.396702	4.11377	312	0.397947	4.07764	0.396698	4.49805	9.25926e-08	623	0.397947	4.85352	312	0.397127	2.92481	0.396698	4.49805	1.49815e-06	418	0.397126	5.05762	312	0.397947	4.07764	0.397127	2.92481	2.4875e-06	414	0.397945	2.8081	8	129.44	214.92
0.397143	3.01123	0.397964	3.06641	0.396706	6.00977	313	0.397956	4.64648	0.396702	4.11377	7.75463e-07	625	0.397955	4.4585	313	0.397135	2.89893	0.396702	4.11377	1.53519e-06	420	0.397134	4.62891	313	0.397956	4.64648	0.397135	2.89893	3.87407e-06	416	0.39796	3.39893	67	132.64	334.72
0.397151	2.80127	0.397972	4.80811	0.39671	4.84277	314	0.397964	3.06641	0.396706	6.00977	7.52315e-07	627	0.397963	3.51416	314	0.397143	3.01123	0.396706	6.00977	1.42593e-06	422	0.397142	5.07227	314	0.397964	3.06641	0.397143	3.01123	3.94583e-06	417	0.397968	3.14404	65	123.2	340.92
0.397159	2.9458	0.397979	4.21631	0.396714	5.82275	315	0.397972	4.80811	0.39671	4.84277	8.10185e-07	629	0.397971	3.99658	315	0.397151	2.80127	0.39671	4.84277	1.48935e-06	424	0.39715	6.22314	315	0.397972	4.80811	0.397151	2.80127	3.94398e-06	418	0.397976	2.96826	70	128.68	340.76
0.397167	2.98682	0.397987	6.32275	0.396718	5.05518	316	0.397979	4.21631	0.396714	5.82275	9.25926e-08	631	0.397979	3.4541	316	0.397159	2.9458	0.396714	5.82275	1.4412e-06	426	0.397158	5.04248	316	0.397979	4.21631	0.397159	2.9458	3.28981e-06	418	0.397976	2.96826	8	124.52	284.24
0.397175	3.4751	0.397995	4.42481	0.396722	4.36133	317	0.397987	6.32275	0.396718	5.05518	1.96759e-07	633	0.397987	3.63281	317	0.397167	2.98682	0.396718	5.05518	6.625e-07	428	0.397166	6.05908	317	0.397987	6.32275	0.397167	2.98682	3.37269e-06	419	0.397984	2.93164	17	57.24	291.4
0.397183	3.6875	0.398003	6.62549	0.396726	4.97607	318	0.397995	4.42481	0.396722	4.36133	5.78704e-08	635	0.397995	2.87256	318	0.397175	3.4751	0.396722	4.36133	6.25926e-07	430	0.397174	4.76465	318	0.397995	4.42481	0.397175	3.4751	3.91991e-06	420	0.397991	3.08984	5	54.08	338.68
0.397192	2.75195	0.398011	5.4209	0.39673	4.49756	319	0.398003	6.62549	0.396726	4.97607	1.38889e-07	637	0.398003	5.67334	319	0.397183	3.6875	0.396726	4.97607	6.58796e-07	432	0.397182	5.77441	319	0.398003	6.62549	0.397183	3.6875	2.58704e-06	421	0.398001	2.91211	12	56.92	223.52
0.397198	3.54736	0.398019	6.01856	0.396734	5.77686	320	0.398011	5.4209	0.39673	4.49756	1.38889e-07	639	0.398011	4.01025	320	0.397192	2.75195	0.39673	4.49756	1.4338e-06	434	0.39719	4.65967	320	0.398011	5.4209	0.397192	2.75195	3.37315e-06	422	0.398008	3.81299	12	123.88	291.44
0.397207	2.92383	0.398027	5.40869	0.396738	4.56934	321	0.398019	6.01856	0.396734	5.77686	1.38889e-07	641	0.398019	4.19092	321	0.397198	3.54736	0.396734	5.77686	1.28704e-07	436	0.397198	5.13379	321	0.398019	6.01856	0.397198	3.54736	3.45926e-06	423	0.398016	3.67285	12	11.12	298.88
0.397215	3.30957	0.398035	3.73633	0.396742	4.24414	322	0.398027	5.40869	0.396738	4.56934	1.15741e-07	643	0.398027	3.875	322	0.397207	2.92383	0.396738	4.56934	6.84722e-07	438	0.397206	5.03711	322	0.398027	5.40869	0.397207	2.92383	3.35694e-06	424	0.398024	3.99072	10	59.16	290.04
0.397223	3.81934	0.398043	5.1084	0.396746	4.82617	323	0.398035	3.73633	0.396742	4.24414	4.62963e-08	645	0.398035	3.01856	323	0.397215	3.30957	0.396742	4.24414	7.17593e-07	440	0.397214	5.79346	323	0.398035	3.73633	0.397215	3.30957	3.41991e-06	425	0.398032	3.11768	4	62	295.48
0.397231	3.00147	0.398051	4.73242	0.39675	4.87744	324	0.398043	5.1084	0.396746	4.82617	1.38889e-07	647	0.398043	3.67236	324	0.397223	3.81934	0.396746	4.82617	7.47222e-07	442	0.397222	4.18359	324	0.398043	5.1084	0.397223	3.81934	2.67546e-06	426	0.398041	2.73828	12	64.56	231.16
0.397239	3.54346	0.398059	5.52832	0.396754	4.95215	325	0.398051	4.73242	0.39675	4.87744	1.27315e-07	649	0.398051	2.96875	325	0.397231	3.00147	0.39675	4.87744	7.26389e-07	444	0.39723	5.20264	325	0.398051	4.73242	0.397231	3.00147	3.91528e-06	427	0.398047	3.96484	11	62.76	338.28
0.397247	3.90283	0.398067	4.78955	0.396758	4.3418	326	0.398059	5.52832	0.396754	4.95215	1.38889e-07	651	0.398059	5.6958	326	0.397239	3.54346	0.396754	4.95215	7.82407e-07	446	0.397238	5.16064	326	0.398059	5.52832	0.397239	3.54346	2.48981e-06	428	0.398057	2.67773	12	67.6	215.12
0.397255	3.93018	0.398075	7.07227	0.396762	4.79688	327	0.398067	4.78955	0.396758	4.3418	1.50463e-07	653	0.398067	3.59082	327	0.397247	3.90283	0.396758	4.3418	7.31019e-07	448	0.397246	3.75928	327	0.398067	4.78955	0.397247	3.90283	3.40324e-06	429	0.398064	3.85156	13	63.16	294.04
0.397263	3.9585	0.398083	6.08203	0.396766	6.3916	328	0.398075	7.07227	0.396762	4.79688	1.73611e-07	655	0.398075	3.44629	328	0.397255	3.93018	0.396762	4.79688	6.94444e-07	450	0.397254	5.53955	328	0.398075	7.07227	0.397255	3.93018	1.0875e-06	431	0.398076	3.45264	15	60	93.96
0.397271	4.13135	0.398091	3.93897	0.39677	6.21484	329	0.398083	6.08203	0.396766	6.3916	1.04167e-07	657	0.398083	3.24414	329	0.397263	3.9585	0.396766	6.3916	5.69444e-07	452	0.397262	4.87646	329	0.398083	6.08203	0.397263	3.9585	4.75926e-06	432	0.398088	3.47119	9	49.2	411.2
0.397278	4.2251	0.3981	3.58935	0.396774	3.94434	330	0.398091	3.93897	0.39677	6.21484	1.38889e-07	659	0.398091	3.19434	330	0.397271	4.13135	0.39677	6.21484	1.06481e-07	454	0.39727	5.19531	330	0.398091	3.93897	0.397271	4.13135	3.34259e-06	432	0.398088	3.47119	12	9.2	288.8
0.397287	3.03125	0.398107	5.5791	0.396778	4.77783	331	0.3981	3.58935	0.396774	3.94434	7.98611e-07	661	0.398099	2.94531	331	0.397278	4.2251	0.396774	3.94434	3.93519e-08	456	0.397278	4.26856	331	0.3981	3.58935	0.397278	4.2251	3.41898e-06	434	0.398103	3.46826	69	3.4	295.4
0.397295	3.79443	0.398115	5.21533	0.396782	4.91943	332	0.398107	5.5791	0.396778	4.77783	1.38889e-07	663	0.398107	3.95313	332	0.397287	3.03125	0.396778	4.77783	6.76389e-07	458	0.397286	4.20996	332	0.398107	5.5791	0.397287	3.03125	3.98843e-06	434	0.398103	3.46826	12	58.44	344.6
0.397303	4.03809	0.398124	5.46289	0.396786	5.11768	333	0.398115	5.21533	0.396782	4.91943	1.27315e-07	665	0.398115	3.78076	333	0.397295	3.79443	0.396782	4.91943	7.4537e-08	460	0.397295	4.13037	333	0.398115	5.21533	0.397295	3.79443	3.29352e-06	435	0.398112	3.58447	11	6.44	284.56
0.397312	3.42041	0.398132	6.43164	0.39679	3.88721	334	0.398124	5.46289	0.396786	5.11768	1.50463e-07	667	0.398123	3.896	334	0.397303	4.03809	0.396786	5.11768	6.52778e-08	462	0.397303	5.51123	334	0.398124	5.46289	0.397303	4.03809	3.43009e-06	436	0.39812	3.27588	13	5.64	296.36
0.397319	3.50635	0.39814	4.86035	0.396794	5.06396	335	0.398132	6.43164	0.39679	3.88721	2.08333e-07	669	0.398131	4.17383	335	0.397312	3.42041	0.39679	3.88721	1.42546e-06	464	0.39731	4.50928	335	0.398132	6.43164	0.397312	3.42041	3.35509e-06	437	0.398128	3.52148	18	123.16	289.88
0.397327	3.13184	0.398148	4.25391	0.396798	4.60986	336	0.39814	4.86035	0.396794	5.06396	1.15741e-07	671	0.39814	3.40185	336	0.397319	3.50635	0.396794	5.06396	7.00463e-07	466	0.397319	4.89453	336	0.39814	4.86035	0.397319	3.50635	3.39907e-06	438	0.398136	3.21631	10	60.52	293.68
0.397335	4.44775	0.398156	5.31543	0.396802	5.18652	337	0.398148	4.25391	0.396798	4.60986	1.15741e-07	673	0.398148	3.35498	337	0.397327	3.13184	0.396798	4.60986	6.14352e-07	468	0.397327	4.11279	337	0.398148	4.25391	0.397327	3.13184	2.55046e-06	439	0.398145	2.80518	10	53.08	220.36
0.397343	2.97559	0.398164	2.54688	0.396806	5.6543	338	0.398156	5.31543	0.396802	5.18652	1.73611e-07	675	0.398156	3.80273	338	0.397335	4.44775	0.396802	5.18652	6.2963e-08	470	0.397335	5.35596	338	0.398156	5.31543	0.397335	4.44775	3.29444e-06	440	0.398152	3.51904	15	5.44	284.64
0.397352	2.97705	0.398172	4.60986	0.39681	5.13477	339	0.398164	2.54688	0.396806	5.6543	7.06019e-07	677	0.398164	3.44873	339	0.397343	2.97559	0.396806	5.6543	7.65278e-07	472	0.397343	5.90332	339	0.398164	2.54688	0.397343	2.97559	3.30602e-06	442	0.398168	4.10352	61	66.12	285.64
0.397359	4.34766	0.398179	3.94043	0.396814	5.16406	340	0.398172	4.60986	0.39681	5.13477	7.87037e-07	679	0.398172	4.04004	340	0.397352	2.97705	0.39681	5.13477	1.5213e-06	474	0.397351	5.07422	340	0.398172	4.60986	0.397352	2.97705	3.83889e-06	443	0.398176	2.76318	68	131.44	331.68
0.397368	2.84815	0.398188	4.41894	0.396819	4.90625	341	0.398179	3.94043	0.396814	5.16406	1.50463e-07	681	0.398179	3.40039	341	0.397359	4.34766	0.396814	5.16406	7.12037e-07	476	0.397359	5.4707	341	0.398179	3.94043	0.397359	4.34766	3.27917e-06	443	0.398176	2.76318	13	61.52	283.32
0.397375	2.83301	0.398196	3.7832	0.396823	4.15771	342	0.398188	4.41894	0.396819	4.90625	7.87037e-07	683	0.398187	4.92529	342	0.397368	2.84815	0.396819	4.90625	1.51019e-06	478	0.397367	5.28027	342	0.398188	4.41894	0.397368	2.84815	3.94028e-06	445	0.398192	3.104	68	130.48	340.44
0.397384	2.90088	0.398204	5.58984	0.396827	4.40479	343	0.398196	3.7832	0.396823	4.15771	8.44907e-07	685	0.398195	4.42773	343	0.397375	2.83301	0.396823	4.15771	6.81944e-07	480	0.397375	5.29932	343	0.398196	3.7832	0.397375	2.83301	4.1037e-06	445	0.398192	3.104	73	58.92	354.56
0.397392	2.93652	0.398211	6	0.396831	4.13525	344	0.398204	5.58984	0.396827	4.40479	1.62037e-07	687	0.398203	4.53467	344	0.397384	2.90088	0.396827	4.40479	1.5537e-06	482	0.397383	5.51563	344	0.398204	5.58984	0.397384	2.90088	2.61852e-06	446	0.398201	2.87354	14	134.24	226.24
0.397399	3.14551	0.39822	4.9209	0.396835	5.18457	345	0.398211	6	0.396831	4.13525	1.73611e-07	689	0.398211	3.64453	345	0.397392	2.93652	0.396831	4.13525	1.50231e-06	484	0.39739	5.06396	345	0.398211	6	0.397392	2.93652	2.42361e-06	447	0.398209	2.78906	15	129.8	209.4
0.397407	3.25049	0.398227	4.69775	0.396839	3.90918	346	0.39822	4.9209	0.396835	5.18457	1.85185e-07	691	0.398219	4.03125	346	0.397399	3.14551	0.396835	5.18457	7.39352e-07	486	0.397398	5.35986	346	0.39822	4.9209	0.397399	3.14551	3.99769e-06	449	0.398224	3.83106	16	63.88	345.4
0.397415	3.23486	0.398235	6.25977	0.396843	4.07275	347	0.398227	4.69775	0.396839	3.90918	2.08333e-07	693	0.398227	4.01709	347	0.397407	3.25049	0.396839	3.90918	5.60648e-07	488	0.397407	4.70508	347	0.398227	4.69775	0.397407	3.25049	3.93056e-06	449	0.398224	3.83106	18	48.44	339.6
0.397424	2.85156	0.398243	5.32129	0.396847	3.51807	348	0.398235	6.25977	0.396843	4.07275	1.96759e-07	695	0.398235	4.86426	348	0.397415	3.23486	0.396843	4.07275	7.28241e-07	490	0.397415	5.10449	348	0.398235	6.25977	0.397415	3.23486	3.94722e-06	450	0.398231	3.78076	17	62.92	341.04
0.397431	2.8501	0.398252	4.58154	0.396851	4.74951	349	0.398243	5.32129	0.396847	3.51807	1.15741e-07	697	0.398243	3.69727	349	0.397424	2.85156	0.396847	3.51807	1.56528e-06	492	0.397423	4.70752	349	0.398243	5.32129	0.397424	2.85156	3.23657e-06	451	0.39824	3.0918	10	135.24	279.64
0.39744	2.84229	0.398259	5.06445	0.396855	4.35644	350	0.398252	4.58154	0.396851	4.74951	8.10185e-07	699	0.398251	3.84766	350	0.397431	2.8501	0.396851	4.74951	1.48611e-07	494	0.39743	4.61475	350	0.398252	4.58154	0.397431	2.8501	4.025e-06	453	0.398256	3.4707	70	12.84	347.76
0.397447	4.15674	0.398268	4.18799	0.396859	5.11914	351	0.398259	5.06445	0.396855	4.35644	1.50463e-07	701	0.398259	4.10693	351	0.39744	2.84229	0.396855	4.35644	1.44676e-06	496	0.397439	3.25244	351	0.398259	5.06445	0.39744	2.84229	3.35926e-06	453	0.398256	3.4707	13	125	290.24
0.397455	2.83496	0.398276	3.19482	0.396863	3.59912	352	0.398268	4.18799	0.396859	5.11914	7.75463e-07	703	0.398267	4.48486	352	0.397447	4.15674	0.396859	5.11914	1.02778e-07	498	0.397447	4.73047	352	0.398268	4.18799	0.397447	4.15674	3.29491e-06	455	0.398271	3.91211	67	8.88	284.68
0.397463	3.7207	0.398283	3.04394	0.396867	4.93896	353	0.398276	3.19482	0.396863	3.59912	7.63889e-07	705	0.398275	4.05615	353	0.397455	2.83496	0.396863	3.59912	6.24074e-07	500	0.397455	4.33594	353	0.398276	3.19482	0.397455	2.83496	4.6625e-06	456	0.398281	2.74902	66	53.92	402.84
0.397471	3.77344	0.398291	3.36328	0.396871	4.70947	354	0.398283	3.04394	0.396867	4.93896	1.15741e-07	707	0.398283	4.96045	354	0.397463	3.7207	0.396867	4.93896	7.03241e-07	502	0.397463	5.33008	354	0.398283	3.04394	0.397463	3.7207	2.5713e-06	456	0.398281	2.74902	10	60.76	222.16
0.397476	3.31934	0.398299	4.97119	0.396875	5.76465	355	0.398291	3.36328	0.396871	4.70947	2.19907e-07	709	0.398291	3.07422	355	0.397471	3.77344	0.396871	4.70947	6.78241e-07	504	0.397471	4.13477	355	0.398291	3.36328	0.397471	3.77344	2.41111e-06	457	0.398289	2.62988	19	58.6	208.32
0.397488	2.86865	0.398308	4.06152	0.396879	3.88916	356	0.398299	4.97119	0.396875	5.76465	1.04167e-07	711	0.398299	4.14697	356	0.397476	3.31934	0.396875	5.76465	1.17361e-06	505	0.397475	4.71289	356	0.398299	4.97119	0.397476	3.31934	2.62037e-06	458	0.398296	2.88672	9	101.4	226.4
0.397496	2.78516	0.398315	5.50977	0.396884	4.40479	357	0.398308	4.06152	0.396879	3.88916	8.10185e-07	713	0.398307	3.85498	357	0.397488	2.86865	0.396879	3.88916	1.51343e-06	508	0.397487	4.67871	357	0.398308	4.06152	0.397488	2.86865	3.94861e-06	460	0.398312	2.86963	70	130.76	341.16
0.397504	2.71484	0.398323	4.5708	0.396888	4.87744	358	0.398315	5.50977	0.396884	4.40479	1.15741e-07	715	0.398315	4.33252	358	0.397496	2.78516	0.396884	4.40479	1.48843e-06	510	0.397495	5.354	358	0.398315	5.50977	0.397496	2.78516	3.40093e-06	460	0.398312	2.86963	10	128.6	293.84
0.397512	2.78027	0.398331	4.56104	0.396892	5.06055	359	0.398323	4.5708	0.396888	4.87744	9.25926e-08	717	0.398323	3.65967	359	0.397504	2.71484	0.396888	4.87744	1.52546e-06	512	0.397503	4.51465	359	0.398323	4.5708	0.397504	2.71484	3.26389e-06	461	0.39832	3.60889	8	131.8	282
0.39752	2.84033	0.398339	4.99561	0.396896	4.00391	360	0.398331	4.56104	0.396892	5.06055	1.38889e-07	719	0.398331	4.05566	360	0.397512	2.78027	0.396892	5.06055	1.40046e-06	514	0.397511	4.57861	360	0.398331	4.56104	0.397512	2.78027	3.41204e-06	462	0.398328	3.10986	12	121	294.8
0.397528	3.36963	0.398347	6.91406	0.3969	4.0166	361	0.398339	4.99561	0.396896	4.00391	1.15741e-07	721	0.398339	3.84863	361	0.39752	2.84033	0.396896	4.00391	1.4375e-06	516	0.397519	5.19531	361	0.398339	4.99561	0.39752	2.84033	3.275e-06	463	0.398336	2.83789	10	124.2	282.96
0.397537	2.80957	0.398355	4.75537	0.396904	4.98877	362	0.398347	6.91406	0.3969	4.0166	1.73611e-07	723	0.398347	4.59375	362	0.397528	3.36963	0.3969	4.0166	7.35648e-07	518	0.397527	6.03125	362	0.398347	6.91406	0.397528	3.36963	3.36111e-06	464	0.398344	3.35791	15	63.56	290.4
0.397545	2.92188	0.398363	6.82471	0.396908	5.8335	363	0.398355	4.75537	0.396904	4.98877	1.73611e-07	725	0.398355	4.3501	363	0.397537	2.80957	0.396904	4.98877	1.61481e-06	520	0.397535	5.30469	363	0.398355	4.75537	0.397537	2.80957	3.37037e-06	465	0.398352	4.13184	15	139.52	291.2
0.397552	2.83887	0.398372	4.77686	0.396912	4.57471	364	0.398363	6.82471	0.396908	5.8335	1.38889e-07	727	0.398363	4.3999	364	0.397545	2.92188	0.396908	5.8335	1.46343e-06	522	0.397543	3.43848	364	0.398363	6.82471	0.397545	2.92188	3.33333e-06	466	0.39836	3.1294	12	126.44	288
0.39756	3.82959	0.398379	7.77832	0.396916	4.69189	365	0.398372	4.77686	0.396912	4.57471	8.56481e-07	729	0.398371	4.0376	365	0.397552	2.83887	0.396912	4.57471	6.93056e-07	524	0.397551	5.33838	365	0.398372	4.77686	0.397552	2.83887	3.90509e-06	468	0.398376	3.57813	74	59.88	337.4
0.397568	3.10791	0.398387	5.28174	0.39692	3.93164	366	0.398379	7.77832	0.396916	4.69189	1.73611e-07	731	0.398379	4.3208	366	0.39756	3.82959	0.396916	4.69189	6.75463e-07	526	0.397559	5.53174	366	0.398379	7.77832	0.39756	3.82959	3.28241e-06	468	0.398376	3.57813	15	58.36	283.6
0.397576	3.22949	0.398395	4.93359	0.396924	4.50342	367	0.398387	5.28174	0.39692	3.93164	1.38889e-07	733	0.398387	3.35107	367	0.397568	3.10791	0.39692	3.93164	6.89352e-07	528	0.397567	5.45703	367	0.398387	5.28174	0.397568	3.10791	3.37269e-06	469	0.398384	3.95459	12	59.56	291.4
0.397583	3.40088	0.398403	4.37793	0.396928	3.5957	368	0.398395	4.93359	0.396924	4.50342	1.62037e-07	735	0.398395	3.6206	368	0.397576	3.22949	0.396924	4.50342	5.875e-07	530	0.397575	4.76709	368	0.398395	4.93359	0.397576	3.22949	3.30093e-06	470	0.398392	3.3374	14	50.76	285.2
0.397592	3.43164	0.398411	5.46436	0.396932	3.61475	369	0.398403	4.37793	0.396928	3.5957	2.31481e-07	737	0.398403	3.26953	369	0.397583	3.40088	0.396928	3.5957	1.01389e-07	532	0.397583	5.80664	369	0.398403	4.37793	0.397583	3.40088	3.34491e-06	471	0.3984	3.48096	20	8.76	289
0.397599	3.7876	0.398419	5.17627	0.396936	3.87598	370	0.398411	5.46436	0.396932	3.61475	1.50463e-07	739	0.398411	3.91211	370	0.397592	3.43164	0.396932	3.61475	6.73148e-07	534	0.397591	4.79541	370	0.398411	5.46436	0.397592	3.43164	4.00787e-06	472	0.398407	3.83057	13	58.16	346.28
0.397608	3.00342	0.398427	5.05811	0.39694	4.89795	371	0.398419	5.17627	0.396936	3.87598	1.50463e-07	741	0.398419	3.63818	371	0.397599	3.7876	0.396936	3.87598	1.29167e-07	536	0.397599	4.99902	371	0.398419	5.17627	0.397599	3.7876	3.37824e-06	473	0.398416	3.23535	13	11.16	291.88
0.397615	4.03223	0.398436	4.65088	0.396944	4.23584	372	0.398427	5.05811	0.39694	4.89795	1.73611e-07	743	0.398427	4.37451	372	0.397608	3.00342	0.39694	4.89795	7.125e-07	538	0.397607	5.29248	372	0.398427	5.05811	0.397608	3.00342	4.08009e-06	474	0.398423	3.30713	15	61.56	352.52
0.397624	3.61035	0.398443	5.46436	0.396948	4.55176	373	0.398436	4.65088	0.396944	4.23584	8.10185e-07	745	0.398435	5.09082	373	0.397615	4.03223	0.396944	4.23584	7.59259e-08	540	0.397615	5.29248	373	0.398436	4.65088	0.397615	4.03223	3.92037e-06	476	0.39844	3.51611	70	6.56	338.72
0.397632	3.60107	0.398451	6.69873	0.396952	4.0625	374	0.398443	5.46436	0.396948	4.55176	1.50463e-07	747	0.398443	3.60742	374	0.397624	3.61035	0.396948	4.55176	6.59259e-07	542	0.397623	4.72217	374	0.398443	5.46436	0.397624	3.61035	3.39444e-06	476	0.39844	3.51611	13	56.96	293.28
0.397639	4.01563	0.398459	3.91553	0.396956	5.10547	375	0.398451	6.69873	0.396952	4.0625	1.73611e-07	749	0.398451	4.89893	375	0.397632	3.60107	0.396952	4.0625	6.11111e-07	544	0.397631	5.29541	375	0.398451	6.69873	0.397632	3.60107	3.38056e-06	477	0.398448	3.15283	15	52.8	292.08
0.397647	3.30371	0.398467	4.78857	0.39696	3.73926	376	0.398459	3.91553	0.396956	5.10547	1.15741e-07	751	0.398459	3.61816	376	0.397639	4.01563	0.396956	5.10547	1.17593e-07	546	0.397639	5.09375	376	0.398459	3.91553	0.397639	4.01563	3.29306e-06	478	0.398456	3.36279	10	10.16	284.52
0.397656	3.72266	0.398475	4.59668	0.396964	4.68506	377	0.398467	4.78857	0.39696	3.73926	1.73611e-07	753	0.398467	4.89502	377	0.397647	3.30371	0.39696	3.73926	7.77778e-08	548	0.397647	4.46436	377	0.398467	4.78857	0.397647	3.30371	3.9213e-06	479	0.398463	3.59082	15	6.72	338.8
0.397664	3.44971	0.398484	4.13232	0.396968	4.37744	378	0.398475	4.59668	0.396964	4.68506	1.38889e-07	755	0.398475	4.53516	378	0.397656	3.72266	0.396964	4.68506	7.03241e-07	550	0.397655	5.09668	378	0.398475	4.59668	0.397656	3.72266	3.37269e-06	480	0.398471	3.17822	12	60.76	291.4
0.397672	3.354	0.398491	4.31494	0.396972	5.29785	379	0.398484	4.13232	0.396968	4.37744	8.21759e-07	757	0.398483	3.83545	379	0.397664	3.44971	0.396968	4.37744	7.40278e-07	552	0.397663	3.90332	379	0.398484	4.13232	0.397664	3.44971	3.85417e-06	482	0.398487	3.03955	71	63.96	333
0.39768	3.37695	0.398499	4.98779	0.396976	5.02686	380	0.398491	4.31494	0.396972	5.29785	1.04167e-07	759	0.398491	3.10693	380	0.397672	3.354	0.396972	5.29785	6.38426e-07	554	0.397671	5.31641	380	0.398491	4.31494	0.397672	3.354	3.4375e-06	482	0.398487	3.03955	9	55.16	297
0.397688	2.96435	0.398507	4.35693	0.396981	4.50342	381	0.398499	4.98779	0.396976	5.02686	1.85185e-07	761	0.398499	3.34473	381	0.39768	3.37695	0.396976	5.02686	7.29167e-07	556	0.397679	5.16943	381	0.398499	4.98779	0.39768	3.37695	3.9625e-06	483	0.398495	3.38037	16	63	342.36
0.397696	3.16113	0.398515	4.96729	0.396984	4.59863	382	0.398507	4.35693	0.396981	4.50342	1.15741e-07	763	0.398507	3.72607	382	0.397688	2.96435	0.396981	4.50342	6.50463e-07	558	0.397687	4.39014	382	0.398507	4.35693	0.397688	2.96435	2.46759e-06	484	0.398504	2.81738	10	56.2	213.2
0.397705	2.81885	0.398524	3.51709	0.396989	4.32568	383	0.398515	4.96729	0.396984	4.59863	1.38889e-07	765	0.398515	3.66748	383	0.397696	3.16113	0.396984	4.59863	7.03241e-07	560	0.397695	5.55957	383	0.398515	4.96729	0.397696	3.16113	4.58843e-06	485	0.39852	3.73486	12	60.76	396.44
0.397711	2.91211	0.398531	6.27734	0.396993	4.27686	384	0.398524	3.51709	0.396989	4.32568	8.44907e-07	767	0.398523	4.18848	384	0.397705	2.81885	0.396989	4.32568	1.45185e-06	562	0.397703	4.86133	384	0.398524	3.51709	0.397705	2.81885	3.36991e-06	486	0.398527	4.05518	73	125.44	291.16
0.39772	3.24414	0.398539	5.3667	0.396997	4.96533	385	0.398531	6.27734	0.396993	4.27686	1.04167e-07	769	0.398531	4.19775	385	0.397711	2.91211	0.396993	4.27686	4.62963e-10	564	0.397711	4.47168	385	0.398531	6.27734	0.397711	2.91211	3.93333e-06	486	0.398527	4.05518	9	0.04	339.84
0.397727	3.1831	0.398547	5.8916	0.397001	4.58301	386	0.398539	5.3667	0.396997	4.96533	1.38889e-07	771	0.398539	3.86133	386	0.39772	3.24414	0.396997	4.96533	7.375e-07	566	0.397719	6.0293	386	0.398539	5.3667	0.39772	3.24414	3.37731e-06	487	0.398535	3.32129	12	63.72	291.8
0.397736	3.53027	0.398555	5.54541	0.397005	5.23926	387	0.398547	5.8916	0.397001	4.58301	1.50463e-07	773	0.398547	4.00977	387	0.397727	3.1831	0.397001	4.58301	1.51389e-07	568	0.397727	4.72949	387	0.398547	5.8916	0.397727	3.1831	3.43287e-06	488	0.398543	3.16357	13	13.08	296.6
0.397744	3.5332	0.398563	4.3584	0.397009	5.28125	388	0.398555	5.54541	0.397005	5.23926	2.19907e-07	775	0.398555	3.93555	388	0.397736	3.53027	0.397005	5.23926	7.07407e-07	570	0.397735	4.94141	388	0.398555	5.54541	0.397736	3.53027	3.41157e-06	489	0.398552	3.16406	19	61.12	294.76
0.397752	3.17041	0.398571	6.23682	0.397013	4.71387	389	0.398563	4.3584	0.397009	5.28125	1.50463e-07	777	0.398563	4.00244	389	0.397744	3.5332	0.397009	5.28125	7.44444e-07	572	0.397743	5.7583	389	0.398563	4.3584	0.397744	3.5332	3.97037e-06	490	0.398559	3.12744	13	64.32	343.04
0.397759	3.69531	0.398579	5.13721	0.397017	3.66113	390	0.398571	6.23682	0.397013	4.71387	1.73611e-07	779	0.398571	4.14551	390	0.397752	3.17041	0.397013	4.71387	7.16204e-07	574	0.397751	4.83594	390	0.398571	6.23682	0.397752	3.17041	3.33333e-06	491	0.398568	3.23193	15	61.88	288
0.397768	3.21191	0.398587	6.00732	0.397021	4.85742	391	0.398579	5.13721	0.397017	3.66113	1.50463e-07	781	0.398579	5.65186	391	0.397759	3.69531	0.397017	3.66113	1.49074e-07	576	0.397759	4.38721	391	0.398579	5.13721	0.397759	3.69531	2.52685e-06	492	0.398576	2.76904	13	12.88	218.32
0.397776	3.43945	0.398595	5.13867	0.397025	4.93701	392	0.398587	6.00732	0.397021	4.85742	1.38889e-07	783	0.398587	3.83935	392	0.397768	3.21191	0.397021	4.85742	7.01852e-07	578	0.397767	4.54736	392	0.398587	6.00732	0.397768	3.21191	3.31296e-06	493	0.398583	3.86279	12	60.64	286.24
0.397784	2.87744	0.398603	6.00195	0.397029	5.62744	393	0.398595	5.13867	0.397025	4.93701	1.73611e-07	785	0.398595	4.60303	393	0.397776	3.43945	0.397025	4.93701	6.92593e-07	580	0.397775	5.28027	393	0.398595	5.13867	0.397776	3.43945	3.29907e-06	494	0.398591	4.05127	15	59.84	285.04
0.397791	3.12256	0.398611	5.21875	0.397033	3.89941	394	0.398603	6.00195	0.397029	5.62744	1.62037e-07	787	0.398602	5.11133	394	0.397784	2.87744	0.397029	5.62744	7.875e-07	582	0.397783	4.81592	394	0.398603	6.00195	0.397784	2.87744	3.89259e-06	495	0.398599	3.625	14	68.04	336.32
0.3978	3.80029	0.398619	4.19971	0.397037	4.50195	395	0.398611	5.21875	0.397033	3.89941	7.98611e-07	789	0.39861	4.30811	395	0.397791	3.12256	0.397033	3.89941	1.625e-07	584	0.397791	4.84717	395	0.398611	5.21875	0.397791	3.12256	3.34259e-06	497	0.398614	3.62793	69	14.04	288.8
0.397808	3.01807	0.398626	4.42871	0.397041	5.25781	396	0.398619	4.19971	0.397037	4.50195	8.56481e-07	791	0.398618	4.36914	396	0.3978	3.80029	0.397037	4.50195	6.99537e-07	586	0.397799	5.4541	396	0.398619	4.19971	0.3978	3.80029	4.63333e-06	498	0.398624	2.89697	74	60.44	400.32
0.397816	3.62549	0.398635	3.86231	0.397045	5.16992	397	0.398626	4.42871	0.397041	5.25781	5.78704e-08	793	0.398626	3.2168	397	0.397808	3.01807	0.397041	5.25781	6.51389e-07	588	0.397807	4.57519	397	0.398626	4.42871	0.397808	3.01807	2.43843e-06	498	0.398624	2.89697	5	56.28	210.68
0.397823	3.24268	0.398642	4.52197	0.397049	4.59766	398	0.398635	3.86231	0.397045	5.16992	7.75463e-07	795	0.398634	4.66553	398	0.397816	3.62549	0.397045	5.16992	7e-07	590	0.397815	5.86035	398	0.398635	3.86231	0.397816	3.62549	3.21898e-06	499	0.398632	2.78857	67	60.48	278.12
0.397832	3.01318	0.39865	4.9165	0.397053	4.71729	399	0.398642	4.52197	0.397049	4.59766	9.25926e-08	797	0.398642	2.88818	399	0.397823	3.24268	0.397049	4.59766	3.28704e-08	592	0.397823	5.16992	399	0.398642	4.52197	0.397823	3.24268	3.36852e-06	500	0.398639	3.55322	8	2.84	291.04
0.397839	3.04541	0.398658	4.60742	0.397057	5.71436	400	0.39865	4.9165	0.397053	4.71729	1.38889e-07	799	0.39865	4.14063	400	0.397832	3.01318	0.397053	4.71729	6.93056e-07	594	0.397831	5.52979	400	0.39865	4.9165	0.397832	3.01318	3.99352e-06	501	0.398646	2.8794	12	59.88	345.04
0.397848	3.37891	0.398666	4.40869	0.397061	6.229	401	0.398658	4.60742	0.397057	5.71436	2.08333e-07	801	0.398658	4.12842	401	0.397839	3.04541	0.397057	5.71436	5.64815e-08	596	0.397839	3.92383	401	0.398658	4.60742	0.397839	3.04541	2.51435e-06	502	0.398656	2.78369	18	4.88	217.24
0.397857	2.85986	0.398674	4.09668	0.397065	4.11475	402	0.398666	4.40869	0.397061	6.229	1.96759e-07	803	0.398666	4.76514	402	0.397848	3.37891	0.397061	6.229	7.28241e-07	598	0.397847	5.25293	402	0.398666	4.40869	0.397848	3.37891	4.08148e-06	503	0.398662	4.0874	17	62.92	352.64
0.397864	3.7124	0.398682	5.31787	0.397069	4.90967	403	0.398674	4.09668	0.397065	4.11475	1.73611e-07	805	0.398674	3.7251	403	0.397857	2.85986	0.397065	4.11475	1.54213e-06	600	0.397855	3.27295	403	0.398674	4.09668	0.397857	2.85986	2.51296e-06	504	0.398672	2.63037	15	133.24	217.12
0.397872	4.08984	0.39869	6.49902	0.397073	4.35791	404	0.398682	5.31787	0.397069	4.90967	1.38889e-07	807	0.398682	3.87012	404	0.397864	3.7124	0.397069	4.90967	7.40278e-07	602	0.397863	4.27002	404	0.398682	5.31787	0.397864	3.7124	3.9412e-06	505	0.398678	3.25977	12	63.96	340.52
0.39788	3.57959	0.398698	6.66699	0.397077	4.68359	405	0.39869	6.49902	0.397073	4.35791	1.73611e-07	809	0.39869	4.33057	405	0.397872	4.08984	0.397073	4.35791	6.31019e-07	604	0.397871	4.63721	405	0.39869	6.49902	0.397872	4.08984	3.79259e-06	506	0.398686	3.62744	15	54.52	327.68
0.397888	3.28076	0.398706	6.03223	0.397081	4.15918	406	0.398698	6.66699	0.397077	4.68359	2.08333e-07	811	0.398698	5.28564	406	0.39788	3.57959	0.397077	4.68359	7.25926e-07	606	0.397879	4.47949	406	0.398698	6.66699	0.39788	3.57959	3.93241e-06	507	0.398694	3.36328	18	62.72	339.76
0.397895	3.68164	0.398714	6.04541	0.397085	4.59131	407	0.398706	6.03223	0.397081	4.15918	1.04167e-07	813	0.398706	4.99512	407	0.397888	3.28076	0.397081	4.15918	7.24074e-07	608	0.397887	5.16748	407	0.398706	6.03223	0.397888	3.28076	3.2912e-06	508	0.398703	3.53369	9	62.56	284.36
0.397903	3.26123	0.398722	6.58203	0.397089	4.85303	408	0.398714	6.04541	0.397085	4.59131	1.85185e-07	815	0.398714	3.65576	408	0.397895	3.68164	0.397085	4.59131	1.30556e-07	610	0.397895	6.27881	408	0.398714	6.04541	0.397895	3.68164	3.86574e-06	509	0.39871	4.03076	16	11.28	334
0.397912	3.07129	0.39873	4.37207	0.397093	5.46484	409	0.398722	6.58203	0.397089	4.85303	1.38889e-07	817	0.398722	5.08154	409	0.397903	3.26123	0.397089	4.85303	1.09722e-07	612	0.397903	4.61084	409	0.398722	6.58203	0.397903	3.26123	4.0213e-06	510	0.398718	4.42188	12	9.48	347.44
0.39792	2.9292	0.398738	5.49414	0.397097	3.6416	410	0.39873	4.37207	0.397093	5.46484	1.50463e-07	819	0.39873	3.81592	410	0.397912	3.07129	0.397093	5.46484	6.84722e-07	614	0.397911	5.54688	410	0.39873	4.37207	0.397912	3.07129	3.28426e-06	511	0.398727	3.33984	13	59.16	283.76
0.397929	2.78809	0.398746	5.05469	0.397101	5.35352	411	0.398738	5.49414	0.397097	3.6416	1.38889e-07	821	0.398738	4.46387	411	0.39792	2.9292	0.397097	3.6416	6.98611e-07	616	0.397919	4.27051	411	0.398738	5.49414	0.39792	2.9292	3.93565e-06	512	0.398734	3.82422	12	60.36	340.04
0.397935	3.57422	0.398754	4.57275	0.397105	4.60889	412	0.398746	5.05469	0.397101	5.35352	1.62037e-07	823	0.398746	3.54297	412	0.397929	2.78809	0.397101	5.35352	1.55463e-06	618	0.397927	4.99951	412	0.398746	5.05469	0.397929	2.78809	4.02176e-06	513	0.398742	3.82324	14	134.32	347.48
0.397945	2.8081	0.398762	4.45606	0.397109	6.10303	413	0.398754	4.57275	0.397105	4.60889	1.50463e-07	825	0.398754	5.35742	413	0.397935	3.57422	0.397105	4.60889	1.10648e-07	620	0.397935	3.72461	413	0.398754	4.57275	0.397935	3.57422	3.42685e-06	514	0.39875	3.21533	13	9.56	296.08
0.397951	3.58643	0.39877	4.18896	0.397113	4.51172	414	0.398762	4.45606	0.397109	6.10303	1.15741e-07	827	0.398761	4.54736	414	0.397945	2.8081	0.397109	6.10303	1.54028e-06	622	0.397943	4.56152	414	0.398762	4.45606	0.397945	2.8081	3.29722e-06	515	0.398758	3.50879	10	133.08	284.88
0.39796	3.39893	0.398778	5.03711	0.397117	4.9292	415	0.39877	4.18896	0.397113	4.51172	8.10185e-07	829	0.398769	6.76221	415	0.397951	3.58643	0.397113	4.51172	2.68519e-08	624	0.397951	3.75977	415	0.39877	4.18896	0.397951	3.58643	3.84537e-06	517	0.398774	3.66406	70	2.32	332.24
0.397968	3.14404	0.398785	5.04394	0.397121	4.09961	416	0.398778	5.03711	0.397117	4.9292	1.73611e-07	831	0.398777	5.13184	416	0.39796	3.39893	0.397117	4.9292	6.68056e-07	626	0.397959	5.21875	416	0.398778	5.03711	0.39796	3.39893	3.41157e-06	517	0.398774	3.66406	15	57.72	294.76
0.397976	2.96826	0.398793	4.60449	0.397126	5.05762	417	0.398785	5.04394	0.397121	4.09961	1.38889e-07	833	0.398785	4.56641	417	0.397968	3.14404	0.397121	4.09961	5.89352e-07	628	0.397967	4.41064	417	0.398785	5.04394	0.397968	3.14404	3.99769e-06	518	0.398782	3.75195	12	50.92	345.4
0.397984	2.93164	0.398802	4.77539	0.39713	3.75537	418	0.398793	4.60449	0.397126	5.05762	1.27315e-07	835	0.398793	3.31104	418	0.397976	2.96826	0.397126	5.05762	7.37963e-07	630	0.397975	5.51025	418	0.398793	4.60449	0.397976	2.96826	3.30278e-06	519	0.39879	3.54883	11	63.76	285.36
0.397991	3.08984	0.398809	5.62207	0.397134	4.62891	419	0.398802	4.77539	0.39713	3.75537	1.38889e-07	837	0.398801	4.41211	419	0.397984	2.93164	0.39713	3.75537	7.82407e-07	632	0.397983	4.59033	419	0.398802	4.77539	0.397984	2.93164	4.12778e-06	520	0.398797	4.34326	12	67.6	356.64
0.398001	2.91211	0.398817	5.56934	0.397138	4.88184	420	0.398809	5.62207	0.397134	4.62891	2.19907e-07	839	0.398809	4.36182	420	0.397991	3.08984	0.397134	4.62891	1.19444e-07	634	0.397991	4.62891	420	0.398809	5.62207	0.397991	3.08984	3.30972e-06	521	0.398806	3.40381	19	10.32	285.96
0.398008	3.81299	0.398825	3.86523	0.397142	5.07227	421	0.398817	5.56934	0.397138	4.88184	1.50463e-07	841	0.398817	4.35547	421	0.398001	2.91211	0.397138	4.88184	1.48704e-06	636	0.397999	4.37891	421	0.398817	5.56934	0.398001	2.91211	3.28426e-06	522	0.398814	3.1831	13	128.48	283.76
0.398016	3.67285	0.398833	5.54981	0.397146	4.45264	422	0.398825	3.86523	0.397142	5.07227	1.85185e-07	843	0.398825	3.6499	422	0.398008	3.81299	0.397142	5.07227	6.77778e-07	638	0.398007	5.61621	422	0.398825	3.86523	0.398008	3.81299	3.94722e-06	523	0.398821	4.56934	16	58.56	341.04
0.398024	3.99072	0.398841	5.41504	0.39715	6.22314	423	0.398833	5.54981	0.397146	4.45264	1.15741e-07	845	0.398833	3.96924	423	0.398016	3.67285	0.397146	4.45264	6.72685e-07	640	0.398015	4.93066	423	0.398833	5.54981	0.398016	3.67285	3.94352e-06	525	0.398837	3	10	58.12	340.72
0.398032	3.11768	0.398849	5.37842	0.397154	3.0083	424	0.398841	5.41504	0.39715	6.22314	1.38889e-07	847	0.398841	3.82178	424	0.398024	3.99072	0.39715	6.22314	7.05556e-07	642	0.398023	4.5957	424	0.398841	5.41504	0.398024	3.99072	3.91528e-06	525	0.398837	3	12	60.96	338.28
0.398041	2.73828	0.398857	4.99756	0.397158	5.04248	425	0.398849	5.37842	0.397154	3.0083	1.50463e-07	849	0.398849	3.93066	425	0.398032	3.11768	0.397154	3.0083	6.19444e-07	644	0.398031	4.87988	425	0.398849	5.37842	0.398032	3.11768	3.9713e-06	527	0.398853	3.58691	13	53.52	343.12
0.398047	3.96484	0.398866	3.52246	0.397162	4.84814	426	0.398857	4.99756	0.397158	5.04248	1.38889e-07	851	0.398857	3.59912	426	0.398041	2.73828	0.397158	5.04248	1.45648e-06	646	0.398039	4.81787	426	0.398857	4.99756	0.398041	2.73828	4.01481e-06	527	0.398853	3.58691	12	125.84	346.88
0.398057	2.67773	0.398874	5.91553	0.397166	6.05908	427	0.398866	3.52246	0.397162	4.84814	7.29167e-07	853	0.398865	3.04394	427	0.398047	3.96484	0.397162	4.84814	1.125e-07	648	0.398047	4.45947	427	0.398866	3.52246	0.398047	3.96484	4.08796e-06	528	0.398862	3.60547	63	9.72	353.2
0.398064	3.85156	0.398882	5.91553	0.39717	5.12646	428	0.398874	5.91553	0.397166	6.05908	2.31481e-07	855	0.398873	3.67578	428	0.398057	2.67773	0.397166	6.05908	1.46852e-06	650	0.398055	4.13428	428	0.398874	5.91553	0.398057	2.67773	2.54167e-06	529	0.398871	2.71826	20	126.88	219.6
0.398072	3.5249	0.398889	4.13428	0.397174	4.76465	429	0.398882	5.91553	0.39717	5.12646	1.96759e-07	857	0.398881	5.24316	429	0.398064	3.85156	0.39717	5.12646	7.1713e-07	652	0.398063	6.05615	429	0.398882	5.91553	0.398064	3.85156	3.48565e-06	530	0.398878	3.51367	17	61.96	301.16
0.398076	3.45264	0.398898	4.10498	0.397178	4.47998	430	0.398889	4.13428	0.397174	4.76465	1.38889e-07	859	0.398889	3.76221	430	0.398072	3.5249	0.397174	4.76465	7.19444e-07	654	0.398071	4.44385	430	0.398889	4.13428	0.398072	3.5249	3.29074e-06	531	0.398886	4.23242	12	62.16	284.32
0.398088	3.47119	0.398905	5.33057	0.397182	5.77441	431	0.398898	4.10498	0.397178	4.47998	1.85185e-07	861	0.398897	3.64063	431	0.398076	3.45264	0.397178	4.47998	1.26111e-06	655	0.398075	3.44629	431	0.398898	4.10498	0.398076	3.45264	2.51157e-06	532	0.398895	2.97998	16	108.96	217
0.398095	4.06982	0.398913	5.10791	0.397186	3.30469	432	0.398905	5.33057	0.397182	5.77441	1.73611e-07	863	0.398905	4.25879	432	0.398088	3.47119	0.397182	5.77441	7.43056e-07	658	0.398087	4.65234	432	0.398905	5.33057	0.398088	3.47119	3.96296e-06	533	0.398902	3.0166	15	64.2	342.4
0.398103	3.46826	0.398921	6.4707	0.39719	4.65967	433	0.398913	5.10791	0.397186	3.30469	1.73611e-07	865	0.398913	5.60938	433	0.398095	4.06982	0.397186	3.30469	1.4537e-07	660	0.398095	3.92725	433	0.398913	5.10791	0.398095	4.06982	3.41435e-06	534	0.39891	3.09912	15	12.56	295
0.398112	3.58447	0.39893	4.49414	0.397194	4.05811	434	0.398921	6.4707	0.39719	4.65967	1.50463e-07	867	0.398921	4.45313	434	0.398103	3.46826	0.39719	4.65967	1.2037e-07	662	0.398103	4.04346	434	0.398921	6.4707	0.398103	3.46826	3.46157e-06	535	0.398918	2.90772	13	10.4	299.08
0.39812	3.27588	0.398937	5.37158	0.397198	5.13379	435	0.39893	4.49414	0.397194	4.05811	7.87037e-07	869	0.398929	4.18359	435	0.398112	3.58447	0.397194	4.05811	7.34259e-07	664	0.398111	5.06299	435	0.39893	4.49414	0.398112	3.58447	3.14213e-06	536	0.398927	3.04688	68	63.44	271.48
0.398128	3.52148	0.398946	3.26904	0.397202	3.21191	436	0.398937	5.37158	0.397198	5.13379	1.38889e-07	871	0.398937	4.79248	436	0.39812	3.27588	0.397198	5.13379	6.90278e-07	666	0.398119	3.86816	436	0.398937	5.37158	0.39812	3.27588	2.59491e-06	537	0.398935	2.7749	12	59.64	224.2
0.398136	3.21631	0.398953	5.85254	0.397206	5.03711	437	0.398946	3.26904	0.397202	3.21191	7.52315e-07	873	0.398945	5.87158	437	0.398128	3.52148	0.397202	3.21191	7.88426e-07	668	0.398128	4.96729	437	0.398946	3.26904	0.398128	3.52148	3.125e-06	538	0.398942	2.72607	65	68.12	270
0.398145	2.80518	0.398961	4.29004	0.39721	4.32568	438	0.398953	5.85254	0.397206	5.03711	1.15741e-07	875	0.398953	3.9751	438	0.398136	3.21631	0.397206	5.03711	7.09722e-07	670	0.398136	4.75391	438	0.398953	5.85254	0.398136	3.21631	2.51667e-06	539	0.39895	2.72363	10	61.32	217.44
0.398152	3.51904	0.39897	3.73975	0.397214	5.79346	439	0.398961	4.29004	0.39721	4.32568	1.27315e-07	877	0.398961	4.53906	439	0.398145	2.80518	0.39721	4.32568	1.53519e-06	672	0.398144	5.17871	439	0.398961	4.29004	0.398145	2.80518	3.3375e-06	540	0.398958	3.35254	11	132.64	288.36
0.39816	3.40576	0.398977	3.72998	0.397218	4.37598	440	0.39897	3.73975	0.397214	5.79346	7.75463e-07	879	0.398969	4.6416	440	0.398152	3.51904	0.397214	5.79346	7.21759e-07	674	0.398152	5.06592	440	0.39897	3.73975	0.398152	3.51904	3.95139e-06	542	0.398973	3.39941	67	62.36	341.4
0.398168	4.10352	0.398985	3.47705	0.397222	4.18359	441	0.398977	3.72998	0.397218	4.37598	9.25926e-08	881	0.398977	3.99951	441	0.39816	3.40576	0.397218	4.37598	6.93519e-07	676	0.39816	5.01807	441	0.398977	3.72998	0.39816	3.40576	3.375e-06	542	0.398973	3.39941	8	59.92	291.6
0.398176	2.76318	0.398993	4.62354	0.397226	4.23975	442	0.398985	3.47705	0.397222	4.18359	1.15741e-07	883	0.398985	4.82275	442	0.398168	4.10352	0.397222	4.18359	1.23148e-07	678	0.398167	5.13965	442	0.398985	3.47705	0.398168	4.10352	3.36111e-06	543	0.398981	2.96435	10	10.64	290.4
0.398184	2.75684	0.399001	4.1626	0.39723	5.20264	443	0.398993	4.62354	0.397226	4.23975	1.50463e-07	885	0.398993	4.05566	443	0.398176	2.76318	0.397226	4.23975	7.37037e-07	680	0.398175	6.12744	443	0.398993	4.62354	0.398176	2.76318	3.3662e-06	544	0.398989	3.60059	13	63.68	290.84
0.398192	3.104	0.399009	4.51123	0.397234	5.11572	444	0.399001	4.1626	0.39723	5.20264	1.50463e-07	887	0.399001	4.01025	444	0.398184	2.75684	0.39723	5.20264	6.625e-07	682	0.398183	3.95898	444	0.399001	4.1626	0.398184	2.75684	3.37546e-06	545	0.398997	3.18701	13	57.24	291.64
0.398201	2.87354	0.399017	7.77002	0.397238	5.16064	445	0.399009	4.51123	0.397234	5.11572	1.73611e-07	889	0.399009	4.47705	445	0.398192	3.104	0.397234	5.11572	7.11111e-07	684	0.398191	5.59424	445	0.399009	4.51123	0.398192	3.104	3.8963e-06	547	0.399013	3.87451	15	61.44	336.64
0.398209	2.78906	0.399025	6.95947	0.397242	4.375	446	0.399017	7.77002	0.397238	5.16064	1.38889e-07	891	0.399016	5.42139	446	0.398201	2.87354	0.397238	5.16064	1.55972e-06	686	0.398199	4.09912	446	0.399017	7.77002	0.398201	2.87354	4.03194e-06	547	0.399013	3.87451	12	134.76	348.36
0.398216	3.9165	0.399032	5.43506	0.397246	3.75928	447	0.399025	6.95947	0.397242	4.375	1.85185e-07	893	0.399024	4.5708	447	0.398209	2.78906	0.397242	4.375	1.56944e-06	688	0.398207	4.37305	447	0.399025	6.95947	0.398209	2.78906	3.31389e-06	548	0.399021	3.35693	16	135.6	286.32
0.398224	3.83106	0.39904	4.99658	0.39725	4.59668	448	0.399032	5.43506	0.397246	3.75928	1.38889e-07	895	0.399032	5.34277	448	0.398216	3.9165	0.397246	3.75928	4.86111e-08	690	0.398215	4.40479	448	0.399032	5.43506	0.398216	3.9165	3.91157e-06	550	0.399036	4.57666	12	4.2	337.96
0.398231	3.78076	0.399048	7.19482	0.397254	5.53955	449	0.39904	4.99658	0.39725	4.59668	2.31481e-07	897	0.39904	5.3042	449	0.398224	3.83106	0.39725	4.59668	1.2037e-07	692	0.398223	5.20313	449	0.39904	4.99658	0.398224	3.83106	3.9588e-06	550	0.399036	4.57666	20	10.4	342.04
0.39824	3.0918	0.399056	5.36768	0.397258	3.70996	450	0.399048	7.19482	0.397254	5.53955	1.73611e-07	899	0.399048	5.97412	450	0.398231	3.78076	0.397254	5.53955	6.89815e-08	694	0.398231	4.54883	450	0.399048	7.19482	0.398231	3.78076	3.32917e-06	551	0.399045	3.97022	15	5.96	287.64
0.398247	3.76269	0.399064	4.0708	0.397262	4.87646	451	0.399056	5.36768	0.397258	3.70996	9.25926e-08	901	0.399056	4.08691	451	0.39824	3.0918	0.397258	3.70996	7.7963e-07	696	0.398239	5.50342	451	0.399056	5.36768	0.39824	3.0918	3.35324e-06	552	0.399053	3.62451	8	67.36	289.72
0.398256	3.4707	0.399073	4.17139	0.397266	4.04346	452	0.399064	4.0708	0.397262	4.87646	1.15741e-07	903	0.399064	4.34424	452	0.398247	3.76269	0.397262	4.87646	7.03704e-08	698	0.398247	3.94678	452	0.399064	4.0708	0.398247	3.76269	3.31204e-06	553	0.399061	2.86035	10	6.08	286.16
0.398264	3.26709	0.39908	5.43311	0.39727	5.19531	453	0.399073	4.17139	0.397266	4.04346	7.87037e-07	905	0.399072	4.72852	453	0.398256	3.4707	0.397266	4.04346	7.61111e-07	700	0.398255	5.13965	453	0.399073	4.17139	0.398256	3.4707	3.86528e-06	555	0.399076	3.09717	68	65.76	333.96
0.398271	3.91211	0.399088	6.69775	0.397274	3.75049	454	0.39908	5.43311	0.39727	5.19531	1.50463e-07	907	0.39908	5.14307	454	0.398264	3.26709	0.39727	5.19531	7.40278e-07	702	0.398263	4.5166	454	0.39908	5.43311	0.398264	3.26709	3.46111e-06	555	0.399076	3.09717	13	63.96	299.04
0.398281	2.74902	0.399096	5.37305	0.397278	4.26856	455	0.399088	6.69775	0.397274	3.75049	2.08333e-07	909	0.399088	5.18799	455	0.398271	3.91211	0.397274	3.75049	7.73148e-08	704	0.398271	5.28027	455	0.399088	6.69775	0.398271	3.91211	3.33148e-06	556	0.399084	3.81104	18	6.68	287.84
0.398289	2.62988	0.399104	5.39307	0.397282	4.59473	456	0.399096	5.37305	0.397278	4.26856	1.73611e-07	911	0.399096	4.9624	456	0.398281	2.74902	0.397278	4.26856	1.4912e-06	706	0.398279	4.11231	456	0.399096	5.37305	0.398281	2.74902	3.44074e-06	557	0.399092	3.08106	15	128.84	297.28
0.398296	2.88672	0.399112	5.21191	0.397286	4.20996	457	0.399104	5.39307	0.397282	4.59473	2.08333e-07	913	0.399103	4.50244	457	0.398289	2.62988	0.397282	4.59473	1.58194e-06	708	0.398287	5.39258	457	0.399104	5.39307	0.398289	2.62988	3.34583e-06	558	0.3991	3.70898	18	136.68	289.08
0.398303	3.86523	0.39912	5.25244	0.39729	3.78565	458	0.399112	5.21191	0.397286	4.20996	1.96759e-07	915	0.399111	3.91309	458	0.398296	2.88672	0.397286	4.20996	1.48843e-06	710	0.398295	4.57519	458	0.399112	5.21191	0.398296	2.88672	2.52037e-06	559	0.399109	3.04102	17	128.6	217.76
0.398312	2.86963	0.399128	6.14746	0.397295	4.13037	459	0.39912	5.25244	0.39729	3.78565	2.43056e-07	917	0.399119	4.0293	459	0.398303	3.86523	0.39729	3.78565	1.09722e-07	712	0.398303	5.97168	459	0.39912	5.25244	0.398303	3.86523	3.4338e-06	560	0.399116	3.45606	21	9.48	296.68
0.39832	3.60889	0.399136	3.3081	0.397298	4.99707	460	0.399128	6.14746	0.397295	4.13037	2.08333e-07	919	0.399127	4.42725	460	0.398312	2.86963	0.397295	4.13037	7.42593e-07	714	0.398311	5.37158	460	0.399128	6.14746	0.398312	2.86963	3.36204e-06	561	0.399124	3.70801	18	64.16	290.48
0.398328	3.10986	0.399144	4.89893	0.397303	5.51123	461	0.399136	3.3081	0.397298	4.99707	8.44907e-07	921	0.399135	3.1416	461	0.39832	3.60889	0.397298	4.99707	6.71296e-07	716	0.398319	4.88623	461	0.399136	3.3081	0.39832	3.60889	3.85741e-06	563	0.39914	3.42529	73	58	333.28
0.398336	2.83789	0.399152	4.99414	0.397306	4.33106	462	0.399144	4.89893	0.397303	5.51123	1.62037e-07	923	0.399144	5.12256	462	0.398328	3.10986	0.397303	5.51123	7.5463e-07	718	0.398327	5.26123	462	0.399144	4.89893	0.398328	3.10986	3.48056e-06	563	0.39914	3.42529	14	65.2	300.72
0.398344	3.35791	0.39916	5.6709	0.39731	4.50928	463	0.399152	4.99414	0.397306	4.33106	1.96759e-07	925	0.399152	3.76221	463	0.398336	2.83789	0.397306	4.33106	7.18056e-07	720	0.398335	4.84619	463	0.399152	4.99414	0.398336	2.83789	3.42454e-06	564	0.399148	4.15625	17	62.04	295.88
0.398352	4.13184	0.399168	7.10107	0.397315	4.35254	464	0.39916	5.6709	0.39731	4.50928	1.73611e-07	927	0.399159	3.85205	464	0.398344	3.35791	0.39731	4.50928	7.82407e-07	722	0.398343	5.82861	464	0.39916	5.6709	0.398344	3.35791	2.53704e-06	565	0.399157	2.76904	15	67.6	219.2
0.39836	3.1294	0.399175	6.30518	0.397319	4.89453	465	0.399168	7.10107	0.397315	4.35254	1.62037e-07	929	0.399167	3.98828	465	0.398352	4.13184	0.397315	4.35254	7.03704e-07	724	0.398351	5.02979	465	0.399168	7.10107	0.398352	4.13184	3.49259e-06	566	0.399164	3.38135	14	60.8	301.76
0.398367	4.33398	0.399183	4.65137	0.397322	3.55859	466	0.399175	6.30518	0.397319	4.89453	1.96759e-07	931	0.399175	4.24854	466	0.39836	3.1294	0.397319	4.89453	7.75463e-07	726	0.398359	5.77686	466	0.399175	6.30518	0.39836	3.1294	3.30509e-06	567	0.399172	3.14209	17	67	285.56
0.398376	3.57813	0.399191	6.07959	0.397327	4.11279	467	0.399183	4.65137	0.397322	3.55859	2.19907e-07	933	0.399183	4.86523	467	0.398367	4.33398	0.397322	3.55859	9.67593e-08	728	0.398367	4.76416	467	0.399183	4.65137	0.398367	4.33398	3.35648e-06	568	0.39918	2.89111	19	8.36	290
0.398384	3.95459	0.399199	4.50586	0.397331	4.21582	468	0.399191	6.07959	0.397327	4.11279	1.73611e-07	935	0.399191	4.97559	468	0.398376	3.57813	0.397327	4.11279	7.80093e-07	730	0.398375	5.88379	468	0.399191	6.07959	0.398376	3.57813	2.48472e-06	569	0.399189	2.82129	15	67.4	214.68
0.398392	3.3374	0.399208	4.06592	0.397335	5.35596	469	0.399199	4.50586	0.397331	4.21582	1.27315e-07	937	0.399199	4.18164	469	0.398384	3.95459	0.397331	4.21582	6.78241e-07	732	0.398383	5.0249	469	0.399199	4.50586	0.398384	3.95459	3.83194e-06	570	0.399195	3.16797	11	58.6	331.08
0.3984	3.48096	0.399216	3.99268	0.397339	3.48242	470	0.399208	4.06592	0.397335	5.35596	8.44907e-07	939	0.399207	6.39551	470	0.398392	3.3374	0.397335	5.35596	7.84722e-07	734	0.398391	4.60596	470	0.399208	4.06592	0.398392	3.3374	3.32222e-06	572	0.399211	3.7583	73	67.8	287.04
0.398407	3.83057	0.399223	4.16797	0.397343	5.90332	471	0.399216	3.99268	0.397339	3.48242	8.33333e-07	941	0.399215	4.14404	471	0.3984	3.48096	0.397339	3.48242	6.8287e-07	736	0.398399	4.12012	471	0.399216	3.99268	0.3984	3.48096	4.5713e-06	572	0.399211	3.7583	72	59	394.96
0.398416	3.23535	0.399231	4.91797	0.397346	4.09131	472	0.399223	4.16797	0.397343	5.90332	2.08333e-07	943	0.399223	5.30225	472	0.398407	3.83057	0.397343	5.90332	1.81944e-07	738	0.398407	4.86231	472	0.399223	4.16797	0.398407	3.83057	2.59769e-06	573	0.39922	2.84229	18	15.72	224.44
0.398423	3.30713	0.399239	3.95996	0.397351	5.07422	473	0.399231	4.91797	0.397346	4.09131	5.78704e-08	945	0.399231	4.51025	473	0.398416	3.23535	0.397346	4.09131	6.49537e-07	740	0.398415	5.47559	473	0.399231	4.91797	0.398416	3.23535	3.31019e-06	574	0.399228	2.93897	5	56.12	286
0.398432	3.41162	0.399247	3.96826	0.397355	5.81445	474	0.399239	3.95996	0.397351	5.07422	1.15741e-07	947	0.399239	4.09717	474	0.398423	3.30713	0.397351	5.07422	8.65741e-08	742	0.398423	4.73731	474	0.399239	3.95996	0.398423	3.30713	3.2963e-06	575	0.399236	3.81055	10	7.48	284.8
0.39844	3.51611	0.399255	3.73389	0.397359	5.4707	475	0.399247	3.96826	0.397355	5.81445	6.94444e-08	949	0.399247	3.97559	475	0.398432	3.41162	0.397355	5.81445	6.0787e-07	744	0.398431	5.01367	475	0.399247	3.96826	0.398432	3.41162	4.56389e-06	576	0.399251	3.06152	6	52.52	394.32
0.398448	3.15283	0.399263	6.06152	0.397363	3.88232	476	0.399255	3.73389	0.397359	5.4707	9.25926e-08	951	0.399255	3.87549	476	0.39844	3.51611	0.397359	5.4707	7.14352e-07	746	0.398439	6.05957	476	0.399255	3.73389	0.39844	3.51611	3.44537e-06	576	0.399251	3.06152	8	61.72	297.68
0.398456	3.36279	0.399271	5.38574	0.397367	5.28027	477	0.399263	6.06152	0.397363	3.88232	1.38889e-07	953	0.399263	4.82275	477	0.398448	3.15283	0.397363	3.88232	6.7037e-07	748	0.398447	5.23047	477	0.399263	6.06152	0.398448	3.15283	4.01991e-06	577	0.399259	3.33252	12	57.92	347.32
0.398463	3.59082	0.399279	4.90039	0.397371	3.92578	478	0.399271	5.38574	0.397367	5.28027	1.38889e-07	955	0.39927	6.09766	478	0.398456	3.36279	0.397367	5.28027	7.34722e-07	750	0.398455	6.75342	478	0.399271	5.38574	0.398456	3.36279	3.425e-06	578	0.399267	2.95606	12	63.48	295.92
0.398471	3.17822	0.399287	4.08301	0.397375	5.29932	479	0.399279	4.90039	0.397371	3.92578	7.63889e-07	957	0.399278	4.14258	479	0.398463	3.59082	0.397371	3.92578	1.06481e-07	752	0.398463	5.01221	479	0.399279	4.90039	0.398463	3.59082	3.16667e-06	579	0.399276	2.8794	66	9.2	273.6
0.398479	3.70801	0.399295	3.09766	0.397378	4.10156	480	0.399287	4.08301	0.397375	5.29932	7.87037e-07	959	0.399286	4.89453	480	0.398471	3.17822	0.397375	5.29932	7.24537e-07	754	0.398471	5.92481	480	0.399287	4.08301	0.398471	3.17822	3.13704e-06	580	0.399284	2.74805	68	62.6	271.04
0.398487	3.03955	0.399303	4.22607	0.397383	5.51563	481	0.399295	3.09766	0.397378	4.10156	7.29167e-07	961	0.399294	5.00195	481	0.398479	3.70801	0.397378	4.10156	6.57407e-07	756	0.398479	4.68701	481	0.399295	3.09766	0.398479	3.70801	3.10741e-06	581	0.399292	2.72656	63	56.8	268.48
0.398495	3.38037	0.39931	5.57861	0.397387	4.30127	482	0.399303	4.22607	0.397383	5.51563	7.29167e-07	963	0.399302	4.33398	482	0.398487	3.03955	0.397383	5.51563	7.06019e-07	758	0.398487	4.41406	482	0.399303	4.22607	0.398487	3.03955	3.88333e-06	583	0.399307	2.87402	63	61	335.52
0.398504	2.81738	0.399318	4.52051	0.39739	5.06396	483	0.39931	5.57861	0.397387	4.30127	1.62037e-07	965	0.39931	5.45752	483	0.398495	3.38037	0.397387	4.30127	1.11574e-07	760	0.398495	4.18652	483	0.39931	5.57861	0.398495	3.38037	3.37361e-06	583	0.399307	2.87402	14	9.64	291.48
0.39852	3.73486	0.399326	4.7832	0.397395	3.93066	484	0.399318	4.52051	0.39739	5.06396	1.73611e-07	967	0.399318	5.64795	484	0.398504	2.81738	0.39739	5.06396	1.60648e-06	762	0.398503	4.77637	484	0.399318	4.52051	0.398504	2.81738	3.3787e-06	584	0.399315	3.40674	15	138.8	291.92
0.398527	4.05518	0.399335	4.65771	0.397398	5.35986	485	0.399326	4.7832	0.397395	3.93066	1.38889e-07	969	0.399326	5.26514	485	0.39852	3.73486	0.397395	3.93066	7.68981e-07	766	0.398519	6.08984	485	0.399326	4.7832	0.39852	3.73486	3.92778e-06	586	0.39933	4.17969	12	66.44	339.36
0.398535	3.32129	0.399343	4.35986	0.397402	3.3418	486	0.399335	4.65771	0.397398	5.35986	8.44907e-07	971	0.399334	4.36279	486	0.398527	4.05518	0.397398	5.35986	1.40741e-07	768	0.398527	4.12549	486	0.399335	4.65771	0.398527	4.05518	3.25139e-06	587	0.399338	3.05176	73	12.16	280.92
0.398543	3.16357	0.39935	5.10449	0.397407	4.70508	487	0.399343	4.35986	0.397402	3.3418	8.10185e-07	973	0.399342	4.66211	487	0.398535	3.32129	0.397402	3.3418	7.31481e-07	770	0.398535	5.87842	487	0.399343	4.35986	0.398535	3.32129	3.24213e-06	588	0.399346	3.91699	70	63.2	280.12
0.398552	3.16406	0.399358	4.48193	0.397411	4.1001	488	0.39935	5.10449	0.397407	4.70508	8.44907e-07	975	0.39935	6.1333	488	0.398543	3.16357	0.397407	4.70508	6.2963e-07	772	0.398543	4.63721	488	0.39935	5.10449	0.398543	3.16357	3.91389e-06	589	0.399354	4.22656	73	54.4	338.16
0.398559	3.12744	0.399366	5.66113	0.397415	5.10449	489	0.399358	4.48193	0.397411	4.1001	1.50463e-07	977	0.399358	5.19385	489	0.398552	3.16406	0.397411	4.1001	6.85648e-07	774	0.398551	5.53418	489	0.399358	4.48193	0.398552	3.16406	3.31991e-06	589	0.399354	4.22656	13	59.24	286.84
0.398568	3.23193	0.399374	4.52393	0.397418	4.42529	490	0.399366	5.66113	0.397415	5.10449	8.44907e-07	979	0.399366	6.03857	490	0.398559	3.12744	0.397415	5.10449	4.58333e-08	776	0.398559	4.64356	490	0.399366	5.66113	0.398559	3.12744	3.82269e-06	591	0.39937	3.30664	73	3.96	330.28
0.398576	2.76904	0.399382	5.06787	0.397423	4.70752	491	0.399374	4.52393	0.397418	4.42529	1.62037e-07	981	0.399373	5.21533	491	0.398568	3.23193	0.397418	4.42529	7.75463e-07	778	0.398567	5.50244	491	0.399374	4.52393	0.398568	3.23193	3.33009e-06	591	0.39937	3.30664	14	67	287.72
0.398583	3.86279	0.399389	5.74658	0.397426	4.13818	492	0.399382	5.06787	0.397423	4.70752	8.68056e-07	983	0.399381	6.02979	492	0.398576	2.76904	0.397423	4.70752	1.50093e-06	780	0.398575	5.01269	492	0.399382	5.06787	0.398576	2.76904	3.2588e-06	593	0.399385	3.54443	75	129.68	281.56
0.398591	4.05127	0.399398	4.87402	0.39743	4.61475	493	0.399389	5.74658	0.397426	4.13818	1.73611e-07	985	0.399389	5.28076	493	0.398583	3.86279	0.397426	4.13818	7.84259e-07	782	0.398583	4.41699	493	0.399389	5.74658	0.398583	3.86279	3.975e-06	593	0.399385	3.54443	15	67.76	343.44
0.398599	3.625	0.399405	4.86719	0.397434	2.89941	494	0.399398	4.87402	0.39743	4.61475	8.7963e-07	987	0.399397	4.64356	494	0.398591	4.05127	0.39743	4.61475	7.40278e-07	784	0.398591	3.84277	494	0.399398	4.87402	0.398591	4.05127	3.88333e-06	595	0.399402	3.29639	76	63.96	335.52
0.398607	4.22656	0.399413	6.02832	0.397439	3.25244	495	0.399405	4.86719	0.397434	2.89941	1.73611e-07	989	0.399405	5.69385	495	0.398599	3.625	0.397434	2.89941	1.81481e-07	786	0.398599	4.61963	495	0.399405	4.86719	0.398599	3.625	3.43148e-06	595	0.399402	3.29639	15	15.68	296.48
0.398614	3.62793	0.399421	4.84814	0.397442	3.43506	496	0.399413	6.02832	0.397439	3.25244	1.96759e-07	991	0.399413	4.66602	496	0.398607	4.22656	0.397439	3.25244	1.53241e-07	788	0.398606	5.37646	496	0.399413	6.02832	0.398607	4.22656	3.37546e-06	596	0.39941	3.49414	17	13.24	291.64
0.398624	2.89697	0.399429	4.85791	0.397447	4.73047	497	0.399421	4.84814	0.397442	3.43506	1.96759e-07	993	0.399421	5.70215	497	0.398614	3.62793	0.397442	3.43506	2.52315e-07	790	0.398614	5.40186	497	0.399421	4.84814	0.398614	3.62793	3.94583e-06	597	0.399417	3.55029	17	21.8	340.92
0.398632	2.78857	0.399437	5.51269	0.397451	3.54785	498	0.399429	4.85791	0.397447	4.73047	1.85185e-07	995	0.399429	6.09131	498	0.398624	2.89697	0.397447	4.73047	1.53148e-06	792	0.398622	3.98291	498	0.399429	4.85791	0.398624	2.89697	3.94907e-06	599	0.399433	3.40967	16	132.32	341.2
0.398639	3.55322	0.399445	5.58936	0.397455	4.33594	499	0.399437	5.51269	0.397451	3.54785	1.62037e-07	997	0.399437	5.37012	499	0.398632	2.78857	0.397451	3.54785	1.50324e-06	794	0.39863	4.50684	499	0.399437	5.51269	0.398632	2.78857	3.8787e-06	600	0.399441	4.16406	14	129.88	335.12
0.398646	2.8794	0.399453	5.93896	0.397459	4.27881	500	0.399445	5.58936	0.397455	4.33594	1.85185e-07	999	0.399445	5.96045	500	0.398639	3.55322	0.397455	4.33594	7.1713e-07	796	0.398638	4.36914	500	0.399445	5.58936	0.398639	3.55322	3.98009e-06	600	0.399441	4.16406	16	61.96	343.88
0.398656	2.78369	0.399461	4.45117	0.397463	5.33008	501	0.399453	5.93896	0.397459	4.27881	1.85185e-07	1001	0.399453	6.50488	501	0.398646	2.8794	0.397459	4.27881	1.73148e-07	798	0.398646	4.94824	501	0.399453	5.93896	0.398646	2.8794	3.37778e-06	601	0.399449	4.23584	16	14.96	291.84
0.398662	4.0874	0.399469	4.14014	0.397467	3.68848	502	0.399461	4.45117	0.397463	5.33008	1.15741e-07	1003	0.39946	4.90674	502	0.398656	2.78369	0.397463	5.33008	1.53657e-06	800	0.398654	4.28418	502	0.399461	4.45117	0.398656	2.78369	3.25556e-06	602	0.399457	3.65185	10	132.76	281.28
0.398672	2.63037	0.399477	4.22803	0.397471	4.13477	503	0.399469	4.14014	0.397467	3.68848	1.38889e-07	1005	0.399469	5.77832	503	0.398662	4.0874	0.397467	3.68848	1.31481e-07	802	0.398662	4.66748	503	0.399469	4.14014	0.398662	4.0874	4.06157e-06	603	0.399465	4.02002	12	11.36	350.92
0.398678	3.25977	0.399485	5.31641	0.397475	4.71289	504	0.399477	4.22803	0.397471	4.13477	8.91204e-07	1007	0.399477	4.64258	504	0.398672	2.63037	0.397471	4.13477	1.42222e-06	804	0.39867	4.59326	504	0.399477	4.22803	0.398672	2.63037	3.90417e-06	605	0.399481	4	77	122.88	337.32
0.398686	3.62744	0.399493	4.95215	0.397479	5.18506	505	0.399485	5.31641	0.397475	4.71289	1.38889e-07	1009	0.399485	5.81445	505	0.398678	3.25977	0.397475	4.71289	1.44444e-07	806	0.398678	4.91455	505	0.399485	5.31641	0.398678	3.25977	3.44537e-06	605	0.399481	4	12	12.48	297.68
0.398694	3.36328	0.399501	4.83398	0.397483	3.67383	506	0.399493	4.95215	0.397479	5.18506	1.50463e-07	1011	0.399492	3.88037	506	0.398686	3.62744	0.397479	5.18506	2.00463e-07	808	0.398686	5.55225	506	0.399493	4.95215	0.398686	3.62744	3.31574e-06	606	0.399489	3.92236	13	17.32	286.48
0.398703	3.53369	0.399509	5.5459	0.397487	4.67871	507	0.399501	4.83398	0.397483	3.67383	1.73611e-07	1013	0.399501	5.70947	507	0.398694	3.36328	0.397483	3.67383	9.53704e-08	810	0.398694	5.42139	507	0.399501	4.83398	0.398694	3.36328	4.09861e-06	607	0.399497	3.17139	15	8.24	354.12
0.39871	4.03076	0.399517	6.10498	0.397491	4.68652	508	0.399509	5.5459	0.397487	4.67871	1.38889e-07	1015	0.399509	4.54834	508	0.398703	3.53369	0.397487	4.67871	6.43981e-07	812	0.398702	4.16455	508	0.399509	5.5459	0.398703	3.53369	3.47731e-06	608	0.399505	3.8125	12	55.64	300.44
0.398718	4.42188	0.399525	5.69141	0.397495	5.354	509	0.399517	6.10498	0.397491	4.68652	1.38889e-07	1017	0.399517	5.10986	509	0.39871	4.03076	0.397491	4.68652	1.15741e-07	814	0.39871	5.32666	509	0.399517	6.10498	0.39871	4.03076	3.34769e-06	609	0.399513	3.80908	12	10	289.24
0.398727	3.33984	0.399533	6.08496	0.397499	4.57031	510	0.399525	5.69141	0.397495	5.354	8.21759e-07	1019	0.399525	4.07959	510	0.398718	4.42188	0.397495	5.354	5.27778e-08	816	0.398718	3.79883	510	0.399525	5.69141	0.398718	4.42188	3.39491e-06	611	0.399529	3.01318	71	4.56	293.32
0.398734	3.82422	0.399541	4.52637	0.397503	4.51465	511	0.399533	6.08496	0.397499	4.57031	2.08333e-07	1021	0.399533	5.77148	511	0.398727	3.33984	0.397499	4.57031	7.43519e-07	818	0.398726	5.18848	511	0.399533	6.08496	0.398727	3.33984	3.97778e-06	611	0.399529	3.01318	18	64.24	343.68
0.398742	3.82324	0.39955	5.12549	0.397507	3.25391	512	0.399541	4.52637	0.397503	4.51465	2.31481e-07	1023	0.399541	4.39111	512	0.398734	3.82422	0.397503	4.51465	1.03704e-07	820	0.398734	4.53271	512	0.399541	4.52637	0.398734	3.82422	3.47963e-06	612	0.399537	3.7915	20	8.96	300.64
0.39875	3.21533	0.399557	4.36621	0.397511	4.57861	513	0.39955	5.12549	0.397507	3.25391	8.33333e-07	1025	0.399549	5.95264	513	0.398742	3.82324	0.397507	3.25391	1.44907e-07	822	0.398742	5.5957	513	0.39955	5.12549	0.398742	3.82324	4.12546e-06	613	0.399545	4.41846	72	12.52	356.44
0.398758	3.50879	0.399565	5.09912	0.397515	4.87988	514	0.399557	4.36621	0.397511	4.57861	2.43056e-07	1027	0.399557	4.14111	514	0.39875	3.21533	0.397511	4.57861	6.24074e-07	824	0.39875	4.95606	514	0.399557	4.36621	0.39875	3.21533	2.50556e-06	614	0.399554	2.92041	21	53.92	216.48
0.398766	4.85986	0.399573	5.12646	0.397519	5.19531	515	0.399565	5.09912	0.397515	4.87988	1.73611e-07	1029	0.399564	4.96289	515	0.398758	3.50879	0.397515	4.87988	7.53704e-07	826	0.398758	5.85156	515	0.399565	5.09912	0.398758	3.50879	3.26435e-06	615	0.399561	2.98193	15	65.12	282.04
0.398774	3.66406	0.399581	5.15674	0.397523	4.05713	516	0.399573	5.12646	0.397519	5.19531	8.44907e-07	1031	0.399572	4.51025	516	0.398766	4.85986	0.397519	5.19531	9.72222e-09	828	0.398766	4.18115	516	0.399573	5.12646	0.398766	4.85986	3.22176e-06	616	0.39957	2.90332	73	0.84	278.36
0.398782	3.75195	0.399589	4.94092	0.397527	6.03125	517	0.399581	5.15674	0.397523	4.05713	1.96759e-07	1033	0.39958	6.05371	517	0.398774	3.66406	0.397523	4.05713	6.74074e-07	830	0.398773	4.2666	517	0.399581	5.15674	0.398774	3.66406	3.93657e-06	617	0.399577	3.44092	17	58.24	340.12
0.39879	3.54883	0.399597	4.41553	0.397531	3.48193	518	0.399589	4.94092	0.397527	6.03125	8.10185e-07	1035	0.399589	3.8169	518	0.398782	3.75195	0.397527	6.03125	1.11111e-07	832	0.398781	4.03369	518	0.399589	4.94092	0.398782	3.75195	3.88287e-06	619	0.399593	3.46924	70	9.6	335.48
0.398797	4.34326	0.399605	3.63525	0.397535	5.30469	519	0.399597	4.41553	0.397531	3.48193	8.44907e-07	1037	0.399597	3.63135	519	0.39879	3.54883	0.397531	3.48193	7.8287e-07	834	0.398789	6.40186	519	0.399597	4.41553	0.39879	3.54883	3.33889e-06	620	0.399601	3.86328	73	67.64	288.48
0.398806	3.40381	0.399613	4.15479	0.397539	3.93945	520	0.399605	3.63525	0.397535	5.30469	7.98611e-07	1039	0.399605	4.26025	520	0.398797	4.34326	0.397535	5.30469	9.67593e-08	836	0.398797	4.229	520	0.399605	3.63525	0.398797	4.34326	3.97176e-06	621	0.399609	3.27979	69	8.36	343.16
0.398814	3.1831	0.399621	5.3667	0.397543	3.43848	521	0.399613	4.15479	0.397539	3.93945	1.73611e-07	1041	0.399613	4.79443	521	0.398806	3.40381	0.397539	3.93945	7.52778e-07	838	0.398805	4.36328	521	0.399613	4.15479	0.398806	3.40381	3.4125e-06	621	0.399609	3.27979	15	65.04	294.84
0.398821	4.56934	0.399629	3.46338	0.397547	3.84277	522	0.399621	5.3667	0.397543	3.43848	1.73611e-07	1043	0.399621	3.74902	522	0.398814	3.1831	0.397543	3.43848	8.01389e-07	840	0.398813	4.35205	522	0.399621	5.3667	0.398814	3.1831	3.34074e-06	622	0.399617	3.51367	15	69.24	288.64
0.398829	5.31348	0.399637	4.26514	0.397551	5.33838	523	0.399629	3.46338	0.397547	3.84277	8.7963e-07	1045	0.399629	3.81152	523	0.398821	4.56934	0.397547	3.84277	1.73148e-07	842	0.398821	4.88281	523	0.399629	3.46338	0.398821	4.56934	3.84398e-06	624	0.399633	4.30811	76	14.96	332.12
0.398837	3	0.399644	5.71631	0.397555	5.27588	524	0.399637	4.26514	0.397551	5.33838	2.19907e-07	1047	0.399636	5.83398	524	0.398829	5.31348	0.397551	5.33838	1.06019e-07	844	0.398829	4.22168	524	0.399637	4.26514	0.398829	5.31348	3.38981e-06	624	0.399633	4.30811	19	9.16	292.88
0.398845	4.21387	0.399652	5.61279	0.397559	5.53174	525	0.399644	5.71631	0.397555	5.27588	1.96759e-07	1049	0.399644	5.09326	525	0.398837	3	0.397555	5.27588	1.35648e-07	846	0.398837	5.44336	525	0.399644	5.71631	0.398837	3	3.89074e-06	625	0.399641	4.04443	17	11.72	336.16
0.398853	3.58691	0.39966	4.81299	0.397563	4.29541	526	0.399652	5.61279	0.397559	5.53174	9.25926e-08	1051	0.399652	4.71875	526	0.398845	4.21387	0.397559	5.53174	2.22222e-08	848	0.398845	4.26758	526	0.399652	5.61279	0.398845	4.21387	3.97269e-06	626	0.399648	3.521	8	1.92	343.24
0.398862	3.60547	0.399668	6.21875	0.397567	5.45703	527	0.39966	4.81299	0.397563	4.29541	1.73611e-07	1053	0.39966	5.61035	527	0.398853	3.58691	0.397563	4.29541	1.1713e-07	850	0.398853	5.02197	527	0.39966	4.81299	0.398853	3.58691	3.28935e-06	627	0.399657	3.66357	15	10.12	284.2
0.398871	2.71826	0.399677	4.80566	0.397571	4.21826	528	0.399668	6.21875	0.397567	5.45703	1.50463e-07	1055	0.399668	6.02979	528	0.398862	3.60547	0.397567	5.45703	6.9213e-07	852	0.398861	3.81543	528	0.399668	6.21875	0.398862	3.60547	3.39444e-06	628	0.399665	4.33154	13	59.8	293.28
0.398878	3.51367	0.399684	6.4668	0.397575	4.76709	529	0.399677	4.80566	0.397571	4.21826	8.33333e-07	1057	0.399676	4.77979	529	0.398871	2.71826	0.397571	4.21826	1.61343e-06	854	0.398869	5.26025	529	0.399677	4.80566	0.398871	2.71826	3.78287e-06	630	0.399681	2.83252	72	139.4	326.84
0.398886	4.23242	0.399692	5.83643	0.397579	4.49023	530	0.399684	6.4668	0.397575	4.76709	1.62037e-07	1059	0.399684	4.66064	530	0.398878	3.51367	0.397575	4.76709	6.23148e-07	856	0.398877	4.34521	530	0.399684	6.4668	0.398878	3.51367	3.43935e-06	630	0.399681	2.83252	14	53.84	297.16
0.398895	2.97998	0.3997	5.15332	0.397583	5.80664	531	0.399692	5.83643	0.397579	4.49023	1.38889e-07	1061	0.399692	4.86914	531	0.398886	4.23242	0.397579	4.49023	7.02315e-07	858	0.398885	5.45752	531	0.399692	5.83643	0.398886	4.23242	3.90231e-06	631	0.399688	4.02734	12	60.68	337.16
0.398902	3.0166	0.399708	5.25635	0.397587	4.36572	532	0.3997	5.15332	0.397583	5.80664	1.50463e-07	1063	0.3997	4.63135	532	0.398895	2.97998	0.397583	5.80664	1.53935e-06	860	0.398893	4.29102	532	0.3997	5.15332	0.398895	2.97998	3.26528e-06	632	0.399697	3.85059	13	133	282.12
0.39891	3.09912	0.399716	3.27002	0.397591	4.79541	533	0.399708	5.25635	0.397587	4.36572	1.15741e-07	1065	0.399708	5.34668	533	0.398902	3.0166	0.397587	4.36572	8.7963e-08	862	0.398901	5.44824	533	0.399708	5.25635	0.398902	3.0166	3.95139e-06	633	0.399704	4.20801	10	7.6	341.4
0.398918	2.90772	0.399724	4.20313	0.397595	4.41455	534	0.399716	3.27002	0.397591	4.79541	1.15741e-07	1067	0.399716	4.2124	534	0.39891	3.09912	0.397591	4.79541	6.59722e-07	864	0.398909	5.16357	534	0.399716	3.27002	0.39891	3.09912	3.22176e-06	634	0.399713	2.99512	10	57	278.36
0.398927	3.04688	0.399732	5.20019	0.397599	4.99902	535	0.399724	4.20313	0.397595	4.41455	1.50463e-07	1069	0.399724	5.59277	535	0.398918	2.90772	0.397595	4.41455	6.24074e-07	866	0.398917	7.32861	535	0.399724	4.20313	0.398918	2.90772	2.55e-06	635	0.399721	2.74707	13	53.92	220.32
0.398935	2.7749	0.39974	4.30371	0.397603	3.78076	536	0.399732	5.20019	0.397599	4.99902	9.25926e-08	1071	0.399732	4.75244	536	0.398927	3.04688	0.397599	4.99902	1.58009e-06	868	0.398925	5.04102	536	0.399732	5.20019	0.398927	3.04688	3.79722e-06	636	0.399728	3.23438	8	136.52	328.08
0.398942	2.72607	0.399748	4.9668	0.397607	5.29248	537	0.39974	4.30371	0.397603	3.78076	8.7963e-07	1073	0.399739	4.11231	537	0.398935	2.7749	0.397603	3.78076	1.45602e-06	870	0.398933	6.8042	537	0.39974	4.30371	0.398935	2.7749	3.96435e-06	638	0.399744	3.50342	76	125.8	342.52
0.39895	2.72363	0.399756	6.03027	0.397611	3.92725	538	0.399748	4.9668	0.397607	5.29248	1.50463e-07	1075	0.399748	4.94043	538	0.398942	2.72607	0.397607	5.29248	1.59722e-06	872	0.398941	3.41211	538	0.399748	4.9668	0.398942	2.72607	3.38519e-06	638	0.399744	3.50342	13	138	292.48
0.398958	3.35254	0.399764	5.34229	0.397615	5.29248	539	0.399756	6.03027	0.397611	3.92725	1.73611e-07	1077	0.399755	3.51465	539	0.39895	2.72363	0.397611	3.92725	1.53426e-06	874	0.398949	5.12646	539	0.399756	6.03027	0.39895	2.72363	3.32083e-06	639	0.399752	2.88769	15	132.56	286.92
0.398965	3.32422	0.399772	5.75439	0.397619	4.47266	540	0.399764	5.34229	0.397615	5.29248	1.15741e-07	1079	0.399764	4.19287	540	0.398958	3.35254	0.397615	5.29248	6.32407e-07	876	0.398957	4.71777	540	0.399764	5.34229	0.398958	3.35254	3.97731e-06	641	0.399768	3.91162	10	54.64	343.64
0.398973	3.39941	0.39978	5.01465	0.397623	4.72217	541	0.399772	5.75439	0.397619	4.47266	1.38889e-07	1081	0.399771	4.30908	541	0.398965	3.32422	0.397619	4.47266	1.19907e-07	878	0.398965	5.14795	541	0.399772	5.75439	0.398965	3.32422	4.0088e-06	641	0.399768	3.91162	12	10.36	346.36
0.398981	2.96435	0.399788	3.9751	0.397627	4.1333	542	0.39978	5.01465	0.397623	4.72217	1.62037e-07	1083	0.399779	4.3291	542	0.398973	3.39941	0.397623	4.72217	6.99074e-07	880	0.398973	5.02344	542	0.39978	5.01465	0.398973	3.39941	3.40231e-06	642	0.399776	4.0625	14	60.4	293.96
0.398989	3.60059	0.399795	4.91211	0.397631	5.29541	543	0.399788	3.9751	0.397627	4.1333	8.68056e-07	1085	0.399787	3.63721	543	0.398981	2.96435	0.397627	4.1333	6.66667e-07	882	0.398981	5.07031	543	0.399788	3.9751	0.398981	2.96435	3.12454e-06	644	0.399791	3.44678	75	57.6	269.96
0.398997	3.18701	0.399804	3.91699	0.397635	5.45264	544	0.399795	4.91211	0.397631	5.29541	1.73611e-07	1087	0.399795	4.12451	544	0.398989	3.60059	0.397631	5.29541	7.19444e-07	884	0.398989	6.35693	544	0.399795	4.91211	0.398989	3.60059	4.04861e-06	645	0.399799	3.69238	15	62.16	349.8
0.399005	3.3169	0.399812	5.43164	0.397639	5.09375	545	0.399804	3.91699	0.397635	5.45264	7.87037e-07	1089	0.399803	3.74951	545	0.398997	3.18701	0.397635	5.45264	7.33333e-07	886	0.398997	4.93848	545	0.399804	3.91699	0.398997	3.18701	3.36806e-06	646	0.399807	3.78418	68	63.36	291
0.399013	3.87451	0.399819	7.96338	0.397643	4.24512	546	0.399812	5.43164	0.397639	5.09375	2.08333e-07	1091	0.399811	5.54346	546	0.399005	3.3169	0.397639	5.09375	1.7037e-07	888	0.399005	6.01807	546	0.399812	5.43164	0.399005	3.3169	4.0162e-06	646	0.399807	3.78418	18	14.72	347
0.399021	3.35693	0.399827	3.58496	0.397647	4.46436	547	0.399819	7.96338	0.397643	4.24512	2.08333e-07	1093	0.399819	5.60254	547	0.399013	3.87451	0.397643	4.24512	7.68519e-08	890	0.399013	4.47168	547	0.399819	7.96338	0.399013	3.87451	3.24444e-06	647	0.399816	4.52783	18	6.64	280.32
0.399029	3.75586	0.399835	6.50049	0.397651	4.94824	548	0.399827	3.58496	0.397647	4.46436	1.50463e-07	1095	0.399827	4.58691	548	0.399021	3.35693	0.397647	4.46436	7.37037e-07	892	0.39902	5.26563	548	0.399827	3.58496	0.399021	3.35693	3.25694e-06	648	0.399824	4.44189	13	63.68	281.4
0.399036	4.57666	0.399843	5.12793	0.397655	5.09668	549	0.399835	6.50049	0.397651	4.94824	1.15741e-07	1097	0.399835	4.2085	549	0.399029	3.75586	0.397651	4.94824	6.25e-08	894	0.399028	4.02051	549	0.399835	6.50049	0.399029	3.75586	3.86944e-06	649	0.399831	3.78125	10	5.4	334.32
0.399045	3.97022	0.399851	5.21729	0.397659	3.87988	550	0.399843	5.12793	0.397655	5.09668	1.85185e-07	1099	0.399843	5.24316	550	0.399036	4.57666	0.397655	5.09668	1.15278e-07	896	0.399036	6.11719	550	0.399843	5.12793	0.399036	4.57666	3.89769e-06	650	0.399839	4.42432	16	9.96	336.76
0.399053	3.62451	0.399859	5.99512	0.397663	3.90332	551	0.399851	5.21729	0.397659	3.87988	1.96759e-07	1101	0.399851	5.22461	551	0.399045	3.97022	0.397659	3.87988	7.33333e-07	898	0.399044	4.76221	551	0.399851	5.21729	0.399045	3.97022	3.91435e-06	651	0.399847	3.52002	17	63.36	338.2
0.399061	2.86035	0.399867	5.48291	0.397667	4.11621	552	0.399859	5.99512	0.397663	3.90332	1.50463e-07	1103	0.399859	4.45606	552	0.399053	3.62451	0.397663	3.90332	6.74537e-07	900	0.399052	6.1333	552	0.399859	5.99512	0.399053	3.62451	4.01204e-06	652	0.399855	4.0376	13	58.28	346.64
0.399068	3.48779	0.399875	4.80078	0.397671	5.31641	553	0.399867	5.48291	0.397667	4.11621	1.50463e-07	1105	0.399867	4.54102	553	0.399061	2.86035	0.397667	4.11621	6.81019e-07	902	0.39906	4.86182	553	0.399867	5.48291	0.399061	2.86035	3.30556e-06	653	0.399863	3.38672	13	58.84	285.6
0.399076	3.09717	0.399883	6.23633	0.397675	4.5874	554	0.399875	4.80078	0.397671	5.31641	8.56481e-07	1107	0.399875	5.07813	554	0.399068	3.48779	0.397671	5.31641	1.10648e-07	904	0.399068	6.18018	554	0.399875	4.80078	0.399068	3.48779	3.21389e-06	655	0.399879	3.64697	74	9.56	277.68
0.399084	3.81104	0.399891	3.82666	0.397679	5.16943	555	0.399883	6.23633	0.397675	4.5874	1.38889e-07	1109	0.399883	4.07471	555	0.399076	3.09717	0.397675	4.5874	6.59259e-07	906	0.399076	4.83252	555	0.399883	6.23633	0.399076	3.09717	4.07778e-06	655	0.399879	3.64697	12	56.96	352.32
0.399092	3.08106	0.399899	6.07324	0.397683	4.08594	556	0.399891	3.82666	0.397679	5.16943	7.98611e-07	1111	0.399891	4.87256	556	0.399084	3.81104	0.397679	5.16943	7.19444e-07	908	0.399084	6.51318	556	0.399891	3.82666	0.399084	3.81104	3.84167e-06	657	0.399895	4.4126	69	62.16	331.92
0.3991	3.70898	0.399907	4.64746	0.397687	4.39014	557	0.399899	6.07324	0.397683	4.08594	1.27315e-07	1113	0.399899	4.54053	557	0.399092	3.08106	0.397683	4.08594	7.02778e-07	910	0.399092	4.57178	557	0.399899	6.07324	0.399092	3.08106	3.34583e-06	657	0.399895	4.4126	11	60.72	289.08
0.399109	3.04102	0.399915	5.49121	0.397691	5.32422	558	0.399907	4.64746	0.397687	4.39014	2.08333e-07	1115	0.399906	3.6294	558	0.3991	3.70898	0.397687	4.39014	7.05093e-07	912	0.3991	6.07617	558	0.399907	4.64746	0.3991	3.70898	3.97824e-06	658	0.399903	3.40869	18	60.92	343.72
0.399116	3.45606	0.399923	4.31104	0.397695	5.55957	559	0.399915	5.49121	0.397691	5.32422	1.27315e-07	1117	0.399914	5.13037	559	0.399109	3.04102	0.397691	5.32422	1.6463e-06	914	0.399107	4.75195	559	0.399915	5.49121	0.399109	3.04102	3.90648e-06	659	0.399911	3.3706	11	142.24	337.52
0.399124	3.70801	0.39993	5.06592	0.397699	4.43311	560	0.399923	4.31104	0.397695	5.55957	1.50463e-07	1119	0.399922	5.20606	560	0.399116	3.45606	0.397695	5.55957	7.90741e-07	916	0.399116	4.66309	560	0.399923	4.31104	0.399116	3.45606	3.31157e-06	660	0.399919	3.82568	13	68.32	286.12
0.399132	4.40625	0.399938	6.38818	0.397703	4.86133	561	0.39993	5.06592	0.397699	4.43311	1.27315e-07	1121	0.39993	4.24072	561	0.399124	3.70801	0.397699	4.43311	7.81481e-07	918	0.399124	3.81006	561	0.39993	5.06592	0.399124	3.70801	3.91667e-06	661	0.399927	3.98877	11	67.52	338.4
0.39914	3.42529	0.399946	4.61719	0.397707	4.30811	562	0.399938	6.38818	0.397703	4.86133	1.38889e-07	1123	0.399938	3.25195	562	0.399132	4.40625	0.397703	4.86133	7.02778e-07	920	0.399132	5.28369	562	0.399938	6.38818	0.399132	4.40625	3.85648e-06	662	0.399935	4.07178	12	60.72	333.2
0.399148	4.15625	0.399954	4.4458	0.397711	4.47168	563	0.399946	4.61719	0.397707	4.30811	1.50463e-07	1125	0.399946	3.64551	563	0.39914	3.42529	0.397707	4.30811	7.09259e-07	922	0.399139	4.94434	563	0.399946	4.61719	0.39914	3.42529	3.97731e-06	663	0.399942	3.93555	13	61.28	343.64
0.399157	2.76904	0.399962	4.87891	0.397715	4.96582	564	0.399954	4.4458	0.397711	4.47168	1.73611e-07	1127	0.399954	4.73926	564	0.399148	4.15625	0.397711	4.47168	7.4213e-07	924	0.399148	5.68164	564	0.399954	4.4458	0.399148	4.15625	3.94028e-06	664	0.39995	3.83106	15	64.12	340.44
0.399164	3.38135	0.39997	5.89063	0.397719	6.0293	565	0.399962	4.87891	0.397715	4.96582	1.50463e-07	1129	0.399962	5.65332	565	0.399157	2.76904	0.397715	4.96582	1.53704e-06	926	0.399155	4.81787	565	0.399962	4.87891	0.399157	2.76904	3.91065e-06	665	0.399958	4.25342	13	132.8	337.88
0.399172	3.14209	0.399979	3.74219	0.397723	3.49951	566	0.39997	5.89063	0.397719	6.0293	1.73611e-07	1131	0.39997	5.56494	566	0.399164	3.38135	0.397719	6.0293	6.50926e-07	928	0.399163	6.10303	566	0.39997	5.89063	0.399164	3.38135	3.32731e-06	666	0.399967	3.52685	15	56.24	287.48
0.39918	2.89111	0.399986	5.16504	0.397727	4.72949	567	0.399979	3.74219	0.397723	3.49951	8.10185e-07	1133	0.399978	3.78125	567	0.399172	3.14209	0.397723	3.49951	7.57407e-07	930	0.399171	5.77441	567	0.399979	3.74219	0.399172	3.14209	3.31204e-06	668	0.399982	3.71484	70	65.44	286.16
0.399189	2.82129	0.399994	4.72461	0.397731	4.28516	568	0.399986	5.16504	0.397727	4.72949	1.73611e-07	1135	0.399986	4.27148	568	0.39918	2.89111	0.397727	4.72949	6.59722e-07	932	0.399179	4.92188	568	0.399986	5.16504	0.39918	2.89111	3.99722e-06	669	0.39999	3.9585	15	57	345.36
0.399195	3.16797	0.400002	3.85352	0.397735	4.94141	569	0.399994	4.72461	0.397731	4.28516	8.56481e-07	1137	0.399994	4.78271	569	0.399189	2.82129	0.397731	4.28516	1.68194e-06	934	0.399187	4.71973	569	0.399994	4.72461	0.399189	2.82129	3.2787e-06	670	0.399998	3.29297	74	145.32	283.28
0.399203	3.25049	0.40001	5.35791	0.397739	4.19434	570	0.400002	3.85352	0.397735	4.94141	1.96759e-07	1139	0.400001	5.13379	570	0.399195	3.16797	0.397735	4.94141	1.95833e-07	936	0.399195	5.26807	570	0.400002	3.85352	0.399195	3.16797	3.96667e-06	670	0.399998	3.29297	17	16.92	342.72
0.399211	3.7583	0.400018	5.13135	0.397743	5.7583	571	0.40001	5.35791	0.397739	4.19434	1.50463e-07	1141	0.400009	4.14209	571	0.399203	3.25049	0.397739	4.19434	6.75926e-08	938	0.399203	4.97412	571	0.40001	5.35791	0.399203	3.25049	3.32963e-06	671	0.400006	4.20996	13	5.84	287.68
0.39922	2.84229	0.400026	5.72412	0.397747	3.93652	572	0.400018	5.13135	0.397743	5.7583	2.31481e-07	1143	0.400017	4.95947	572	0.399211	3.7583	0.397743	5.7583	1.625e-07	940	0.399211	5.10938	572	0.400018	5.13135	0.399211	3.7583	3.97361e-06	672	0.400014	3.87647	20	14.04	343.32
0.399228	2.93897	0.400034	7.26367	0.397751	4.83594	573	0.400026	5.72412	0.397747	3.93652	1.62037e-07	1145	0.400025	4.58203	573	0.39922	2.84229	0.397747	3.93652	1.54583e-06	942	0.399219	4.57031	573	0.400026	5.72412	0.39922	2.84229	3.44815e-06	673	0.400022	4.43164	14	133.56	297.92
0.399236	3.81055	0.400042	6.93408	0.397755	4.4292	574	0.400034	7.26367	0.397751	4.83594	2.08333e-07	1147	0.400033	4.80371	574	0.399228	2.93897	0.397751	4.83594	7.98611e-07	944	0.399227	5.82031	574	0.400034	7.26367	0.399228	2.93897	3.32269e-06	674	0.40003	3.49512	18	69	287.08
0.399251	3.06152	0.40005	6.63037	0.397759	4.38721	575	0.400042	6.93408	0.397755	4.4292	1.73611e-07	1149	0.400042	4.09375	575	0.399236	3.81055	0.397755	4.4292	7.31481e-07	946	0.399235	5.21387	575	0.400042	6.93408	0.399236	3.81055	3.38981e-06	675	0.400038	3.4956	15	63.2	292.88
0.399259	3.33252	0.400058	5.61231	0.397763	4.17041	576	0.40005	6.63037	0.397759	4.38721	1.50463e-07	1151	0.40005	4.35156	576	0.399251	3.06152	0.397759	4.38721	7.21296e-07	950	0.399251	3.93897	576	0.40005	6.63037	0.399251	3.06152	4.01065e-06	676	0.400046	3.98438	13	62.32	346.52
0.399267	2.95606	0.400066	3.91406	0.397767	4.54736	577	0.400058	5.61231	0.397763	4.17041	1.96759e-07	1153	0.400057	4.69336	577	0.399259	3.33252	0.397763	4.17041	1.12037e-07	952	0.399259	5.0542	577	0.400058	5.61231	0.399259	3.33252	3.36204e-06	677	0.400054	3.81592	17	9.68	290.48
0.399276	2.8794	0.400074	5.83594	0.397771	4.19531	578	0.400066	3.91406	0.397767	4.54736	1.50463e-07	1155	0.400065	3.85889	578	0.399267	2.95606	0.397767	4.54736	6.25926e-07	954	0.399267	6.25537	578	0.400066	3.91406	0.399267	2.95606	3.39028e-06	678	0.400062	3.76123	13	54.08	292.92
0.399284	2.74805	0.400082	3.82617	0.397775	5.28027	579	0.400074	5.83594	0.397771	4.19531	1.96759e-07	1157	0.400073	4.57764	579	0.399276	2.8794	0.397771	4.19531	1.61343e-06	956	0.399274	4.29785	579	0.400074	5.83594	0.399276	2.8794	4.09954e-06	679	0.40007	4.44287	17	139.4	354.2
0.399292	2.72656	0.40009	4.19385	0.397779	3.96826	580	0.400082	3.82617	0.397775	5.28027	8.7963e-07	1159	0.400081	4.49609	580	0.399284	2.74805	0.397775	5.28027	1.52731e-06	958	0.399282	6.28369	580	0.400082	3.82617	0.399284	2.74805	3.8662e-06	681	0.400086	4.2334	76	131.96	334.04
0.399299	3.11523	0.400098	5.24951	0.397783	4.81592	581	0.40009	4.19385	0.397779	3.96826	1.73611e-07	1161	0.400089	4.91797	581	0.399292	2.72656	0.397779	3.96826	1.51065e-06	960	0.39929	4.46631	581	0.40009	4.19385	0.399292	2.72656	3.44861e-06	681	0.400086	4.2334	15	130.52	297.96
0.399307	2.87402	0.400105	3.78369	0.397787	3.34961	582	0.400098	5.24951	0.397783	4.81592	2.31481e-07	1163	0.400097	4.83984	582	0.399299	3.11523	0.397783	4.81592	5.36111e-07	962	0.399298	4.69775	582	0.400098	5.24951	0.399299	3.11523	3.43472e-06	682	0.400094	3.35742	20	46.32	296.76
0.399315	3.40674	0.400114	5.05322	0.397791	4.84717	583	0.400105	3.78369	0.397787	3.34961	1.38889e-07	1165	0.400105	4.46631	583	0.399307	2.87402	0.397787	3.34961	7.23611e-07	964	0.399306	4.73242	583	0.400105	3.78369	0.399307	2.87402	3.38611e-06	683	0.400102	3.42041	12	62.52	292.56
0.399322	3.16797	0.400122	5.21289	0.397795	3.52441	584	0.400114	5.05322	0.397791	4.84717	1.38889e-07	1167	0.400113	3.69678	584	0.399315	3.40674	0.397791	4.84717	6.49074e-07	966	0.399314	6.62451	584	0.400114	5.05322	0.399315	3.40674	4.02269e-06	684	0.40011	3.43945	12	56.08	347.56
0.39933	4.17969	0.40013	5.12305	0.397799	5.4541	585	0.400122	5.21289	0.397795	3.52441	1.73611e-07	1169	0.400122	4.40088	585	0.399322	3.16797	0.397795	3.52441	1.36574e-07	968	0.399322	7.39014	585	0.400122	5.21289	0.399322	3.16797	4.01759e-06	686	0.400126	3.63281	15	11.8	347.12
0.399338	3.05176	0.400138	4.65137	0.397803	4.40137	586	0.40013	5.12305	0.397799	5.4541	1.85185e-07	1171	0.40013	3.72656	586	0.39933	4.17969	0.397799	5.4541	5.0463e-08	970	0.39933	6.14014	586	0.40013	5.12305	0.39933	4.17969	4.00324e-06	686	0.400126	3.63281	16	4.36	345.88
0.399346	3.91699	0.400146	4.76709	0.397807	4.57519	587	0.400138	4.65137	0.397803	4.40137	1.73611e-07	1173	0.400138	4.17871	587	0.399338	3.05176	0.397803	4.40137	1.03241e-07	972	0.399338	5.65137	587	0.400138	4.65137	0.399338	3.05176	3.4125e-06	687	0.400134	3.99414	15	8.92	294.84
0.399354	4.22656	0.400154	5.64307	0.397811	3.75488	588	0.400146	4.76709	0.397807	4.57519	1.73611e-07	1175	0.400146	3.96484	588	0.399346	3.91699	0.397807	4.57519	9.39815e-08	974	0.399346	5.46484	588	0.400146	4.76709	0.399346	3.91699	4.07222e-06	688	0.400142	3.56152	15	8.12	351.84
0.399362	3.94727	0.400162	6.8208	0.397815	5.86035	589	0.400154	5.64307	0.397811	3.75488	1.85185e-07	1177	0.400154	3.59229	589	0.399354	4.22656	0.397811	3.75488	7.31019e-07	976	0.399354	6.37744	589	0.400154	5.64307	0.399354	4.22656	3.49306e-06	689	0.400151	3.32373	16	63.16	301.8
0.39937	3.30664	0.40017	4.2251	0.397819	3.3999	590	0.400162	6.8208	0.397815	5.86035	1.15741e-07	1179	0.400162	4.52588	590	0.399362	3.94727	0.397815	5.86035	7.96296e-08	978	0.399362	7.10352	590	0.400162	6.8208	0.399362	3.94727	3.36019e-06	690	0.400159	3.69971	10	6.88	290.32
0.399378	3.28857	0.400178	6.07715	0.397823	5.16992	591	0.40017	4.2251	0.397819	3.3999	1.38889e-07	1181	0.40017	3.59522	591	0.39937	3.30664	0.397819	3.3999	7.32407e-07	980	0.399369	5.81787	591	0.40017	4.2251	0.39937	3.30664	3.3463e-06	691	0.400167	3.43262	12	63.28	289.12
0.399385	3.54443	0.400186	5.98486	0.397827	3.6875	592	0.400178	6.07715	0.397823	5.16992	1.38889e-07	1183	0.400178	4.0415	592	0.399378	3.28857	0.397823	5.16992	6.69444e-07	982	0.399377	6.79248	592	0.400178	6.07715	0.399378	3.28857	4.08704e-06	692	0.400174	4.979	12	57.84	353.12
0.399394	2.93897	0.400194	5.90381	0.397831	5.52979	593	0.400186	5.98486	0.397827	3.6875	1.85185e-07	1185	0.400186	4.44775	593	0.399385	3.54443	0.397827	3.6875	1.68519e-07	984	0.399385	5.85352	593	0.400186	5.98486	0.399385	3.54443	3.95833e-06	693	0.400182	3.65039	16	14.56	342
0.399402	3.29639	0.400202	3.79981	0.397835	3.46143	594	0.400194	5.90381	0.397831	5.52979	1.38889e-07	1187	0.400194	4.3457	594	0.399394	2.93897	0.397831	5.52979	6.82407e-07	986	0.399393	6.28369	594	0.400194	5.90381	0.399394	2.93897	3.96759e-06	694	0.400191	3.53272	12	58.96	342.8
0.39941	3.49414	0.400211	3.99365	0.397839	3.92383	595	0.400202	3.79981	0.397835	3.46143	1.38889e-07	1189	0.400202	3.04102	595	0.399402	3.29639	0.397835	3.46143	6.77315e-07	988	0.399401	5.1333	595	0.400202	3.79981	0.399402	3.29639	3.91898e-06	695	0.400199	4.29688	12	58.52	338.6
0.399417	3.55029	0.400218	5.00391	0.397843	4.15039	596	0.400211	3.99365	0.397839	3.92383	1.62037e-07	1191	0.40021	4.17871	596	0.39941	3.49414	0.397839	3.92383	7.10185e-07	990	0.399409	4.92481	596	0.400211	3.99365	0.39941	3.49414	3.9787e-06	696	0.400207	5.07227	14	61.36	343.76
0.399425	3.76758	0.400226	4.4668	0.397847	5.25293	597	0.400218	5.00391	0.397843	4.15039	1.73611e-07	1193	0.400218	3.86084	597	0.399417	3.55029	0.397843	4.15039	1.86111e-07	992	0.399417	5.71875	597	0.400218	5.00391	0.399417	3.55029	3.3912e-06	697	0.400215	2.74023	15	16.08	293
0.399433	3.40967	0.400235	5.10693	0.397851	3.12402	598	0.400226	4.4668	0.397847	5.25293	1.73611e-07	1195	0.400226	4.39941	598	0.399425	3.76758	0.397847	5.25293	7.68519e-08	994	0.399425	6.70361	598	0.400226	4.4668	0.399425	3.76758	3.41204e-06	698	0.400223	2.92188	15	6.64	294.8
0.399441	4.16406	0.400243	5.94531	0.397855	3.27295	599	0.400235	5.10693	0.397851	3.12402	1.50463e-07	1197	0.400234	4.31006	599	0.399433	3.40967	0.397851	3.12402	1.99074e-07	996	0.399433	6.06348	599	0.400235	5.10693	0.399433	3.40967	4.04861e-06	699	0.40023	4.26709	13	17.2	349.8
0.399449	4.23584	0.400251	5.46973	0.397859	4.35693	600	0.400243	5.94531	0.397855	3.27295	2.31481e-07	1199	0.400242	5.41162	600	0.399441	4.16406	0.397855	3.27295	5.92593e-08	998	0.399441	6.12744	600	0.400243	5.94531	0.399441	4.16406	4.02639e-06	701	0.400247	4.53369	20	5.12	347.88
0.399457	3.65185	0.400259	7.80664	0.397863	4.27002	601	0.400251	5.46973	0.397859	4.35693	2.08333e-07	1201	0.40025	4.85986	601	0.399449	4.23584	0.397859	4.35693	7.42593e-07	1000	0.399449	6.07568	601	0.400251	5.46973	0.399449	4.23584	3.94028e-06	702	0.400255	4.40527	18	64.16	340.44
0.399465	4.02002	0.400267	7.79492	0.397867	3.8208	602	0.400259	7.80664	0.397863	4.27002	1.38889e-07	1203	0.400258	5.92725	602	0.399457	3.65185	0.397863	4.27002	7.60648e-07	1002	0.399457	6.80273	602	0.400259	7.80664	0.399457	3.65185	4.01111e-06	702	0.400255	4.40527	12	65.72	346.56
0.399473	4.15967	0.400275	8.10059	0.397871	4.63721	603	0.400267	7.79492	0.397867	3.8208	1.96759e-07	1205	0.400266	5.34375	603	0.399465	4.02002	0.397867	3.8208	9.35185e-08	1004	0.399465	4.95606	603	0.400267	7.79492	0.399465	4.02002	3.35509e-06	703	0.400263	4.27734	17	8.08	289.88
0.399481	4	0.400283	6.41894	0.397875	4.40381	604	0.400275	8.10059	0.397871	4.63721	1.73611e-07	1207	0.400275	4.85596	604	0.399473	4.15967	0.397871	4.63721	7.49537e-07	1006	0.399473	6.1416	604	0.400275	8.10059	0.399473	4.15967	3.37593e-06	704	0.400271	4.57129	15	64.76	291.68
0.399489	3.92236	0.400291	6.34717	0.397879	4.47949	605	0.400283	6.41894	0.397875	4.40381	1.73611e-07	1209	0.400283	4.67725	605	0.399481	4	0.397875	4.40381	7.21296e-07	1008	0.399481	5.29834	605	0.400283	6.41894	0.399481	4	4.01991e-06	705	0.400279	4.06104	15	62.32	347.32
0.399497	3.17139	0.400299	5.20801	0.397883	3.75244	606	0.400291	6.34717	0.397879	4.47949	1.62037e-07	1211	0.400291	5.24854	606	0.399489	3.92236	0.397879	4.47949	7.00463e-07	1010	0.399489	6.2832	606	0.400291	6.34717	0.399489	3.92236	3.3713e-06	706	0.400287	4.69141	14	60.52	291.28
0.399505	3.8125	0.400307	4.58106	0.397887	5.16748	607	0.400299	5.20801	0.397883	3.75244	7.98611e-07	1213	0.400298	4.33691	607	0.399497	3.17139	0.397883	3.75244	1.25926e-07	1012	0.399497	4.93115	607	0.400299	5.20801	0.399497	3.17139	3.92917e-06	708	0.400303	3.55176	69	10.88	339.48
0.399513	3.80908	0.400315	3.79004	0.397891	4.2876	608	0.400307	4.58106	0.397887	5.16748	1.96759e-07	1215	0.400306	3.78467	608	0.399505	3.8125	0.397887	5.16748	7.47222e-07	1014	0.399505	6.75342	608	0.400307	4.58106	0.399505	3.8125	3.44352e-06	708	0.400303	3.55176	17	64.56	297.52
0.399521	2.91943	0.400323	4.97754	0.397895	6.27881	609	0.400315	3.79004	0.397891	4.2876	1.73611e-07	1217	0.400314	4.04004	609	0.399513	3.80908	0.397891	4.2876	7.61111e-07	1016	0.399513	5.73389	609	0.400315	3.79004	0.399513	3.80908	3.40648e-06	709	0.400311	4.37695	15	65.76	294.32
0.399529	3.01318	0.400331	4.06787	0.397899	3.70313	610	0.400323	4.97754	0.397895	6.27881	2.43056e-07	1219	0.400322	4.00146	610	0.399521	2.91943	0.397895	6.27881	1.3287e-07	1018	0.399521	6.91162	610	0.400323	4.97754	0.399521	2.91943	3.33472e-06	710	0.400319	3.74365	21	11.48	288.12
0.399537	3.7915	0.400339	6.07666	0.397903	4.61084	611	0.400331	4.06787	0.397899	3.70313	1.85185e-07	1221	0.40033	4.60205	611	0.399529	3.01318	0.397899	3.70313	1.0787e-07	1020	0.399529	5.32715	611	0.400331	4.06787	0.399529	3.01318	3.51343e-06	711	0.400327	5.88916	16	9.32	303.56
0.399545	4.41846	0.400346	5.54346	0.397907	3.8833	612	0.400339	6.07666	0.397903	4.61084	2.5463e-07	1223	0.400338	4.92822	612	0.399537	3.7915	0.397903	4.61084	7.33333e-07	1022	0.399537	5.9375	612	0.400339	6.07666	0.399537	3.7915	3.98796e-06	712	0.400335	4.43066	22	63.36	344.56
0.399554	2.92041	0.400355	5.1792	0.397911	5.54688	613	0.400346	5.54346	0.397907	3.8833	1.15741e-07	1225	0.400346	4.24268	613	0.399545	4.41846	0.397907	3.8833	6.5463e-07	1024	0.399545	5.26318	613	0.400346	5.54346	0.399545	4.41846	3.23519e-06	713	0.400343	4.53125	10	56.56	279.52
0.399561	2.98193	0.400362	4.41699	0.397915	4.1001	614	0.400355	5.1792	0.397911	5.54688	2.08333e-07	1227	0.400354	3.70947	614	0.399554	2.92041	0.397911	5.54688	1.59167e-06	1026	0.399553	6.86182	614	0.400355	5.1792	0.399554	2.92041	3.87037e-06	715	0.400359	3.66406	18	137.52	334.4
0.39957	2.90332	0.40037	6.18262	0.397919	4.27051	615	0.400362	4.41699	0.397915	4.1001	1.73611e-07	1229	0.400362	5.43652	615	0.399561	2.98193	0.397915	4.1001	7.28704e-07	1028	0.399561	5.30957	615	0.400362	4.41699	0.399561	2.98193	3.96528e-06	715	0.400359	3.66406	15	62.96	342.6
0.399577	3.44092	0.400379	3.96533	0.397923	4.23291	616	0.40037	6.18262	0.397919	4.27051	1.50463e-07	1231	0.40037	4.89502	616	0.39957	2.90332	0.397919	4.27051	1.55833e-06	1030	0.399569	7.17578	616	0.40037	6.18262	0.39957	2.90332	3.89352e-06	716	0.400367	4.72754	13	134.64	336.4
0.399585	4.16113	0.400386	6.74463	0.397927	4.99951	617	0.400379	3.96533	0.397923	4.23291	8.44907e-07	1233	0.400378	3.36426	617	0.399577	3.44092	0.397923	4.23291	1.375e-07	1032	0.399577	4.70068	617	0.400379	3.96533	0.399577	3.44092	3.1912e-06	718	0.400382	4.30176	73	11.88	275.72
0.399593	3.46924	0.400394	4.97168	0.397931	4.86084	618	0.400386	6.74463	0.397927	4.99951	1.62037e-07	1235	0.400386	4.43311	618	0.399585	4.16113	0.397927	4.99951	7.86111e-07	1034	0.399585	5.42676	618	0.400386	6.74463	0.399585	4.16113	4.05417e-06	718	0.400382	4.30176	14	67.92	350.28
0.399601	3.86328	0.400402	4.5625	0.397935	3.72461	619	0.400394	4.97168	0.397931	4.86084	1.27315e-07	1237	0.400394	3.2666	619	0.399593	3.46924	0.397931	4.86084	7e-07	1036	0.399593	4.4126	619	0.400394	4.97168	0.399593	3.46924	3.44444e-06	719	0.400391	4.24561	11	60.48	297.6
0.399609	3.27979	0.400411	6.43945	0.397939	2.80908	620	0.400402	4.5625	0.397935	3.72461	1.15741e-07	1239	0.400402	4.29736	620	0.399601	3.86328	0.397935	3.72461	7.5e-08	1038	0.399601	4.49707	620	0.400402	4.5625	0.399601	3.86328	3.4537e-06	720	0.400399	3.38916	10	6.48	298.4
0.399617	3.51367	0.400419	5.62451	0.397943	4.56152	621	0.400411	6.43945	0.397939	2.80908	1.96759e-07	1241	0.40041	4.87207	621	0.399609	3.27979	0.397939	2.80908	6.96296e-07	1040	0.399609	4.12891	621	0.400411	6.43945	0.399609	3.27979	3.94444e-06	722	0.400415	4.23584	17	60.16	340.8
0.399625	4.06982	0.400427	6.01611	0.397947	4.85352	622	0.400419	5.62451	0.397943	4.56152	1.50463e-07	1243	0.400418	4.40527	622	0.399617	3.51367	0.397943	4.56152	7.44907e-07	1042	0.399617	4.32666	622	0.400419	5.62451	0.399617	3.51367	4.05324e-06	722	0.400415	4.23584	13	64.36	350.2
0.399633	4.30811	0.400434	5.19385	0.397951	3.75977	623	0.400427	6.01611	0.397947	4.85352	2.31481e-07	1245	0.400426	5.104	623	0.399625	4.06982	0.397947	4.85352	8.19444e-08	1044	0.399625	4.88135	623	0.400427	6.01611	0.399625	4.06982	3.45093e-06	723	0.400423	3.57519	20	7.08	298.16
0.399641	4.04443	0.400443	4.45606	0.397955	4.4585	624	0.400434	5.19385	0.397951	3.75977	1.96759e-07	1247	0.400434	4.92432	624	0.399633	4.30811	0.397951	3.75977	7.53704e-07	1046	0.399633	4.41309	624	0.400434	5.19385	0.399633	4.30811	3.26343e-06	724	0.400431	4.40283	17	65.12	281.96
0.399648	3.521	0.40045	9.61572	0.397959	5.21875	625	0.400443	4.45606	0.397955	4.4585	8.56481e-07	1249	0.400442	3.46484	625	0.399641	4.04443	0.397955	4.4585	1.25463e-07	1048	0.39964	6.22461	625	0.400443	4.45606	0.399641	4.04443	3.78333e-06	726	0.400447	3.56836	74	10.84	326.88
0.399657	3.66357	0.400458	4.61279	0.397963	3.51416	626	0.40045	9.61572	0.397959	5.21875	2.19907e-07	1251	0.40045	4.62158	626	0.399648	3.521	0.397959	5.21875	1.12963e-07	1050	0.399648	4.87305	626	0.40045	9.61572	0.399648	3.521	3.60093e-06	726	0.400447	3.56836	19	9.76	311.12
0.399665	4.33154	0.400467	4.81934	0.397967	4.41064	627	0.400458	4.61279	0.397963	3.51416	1.73611e-07	1253	0.400458	4.83203	627	0.399657	3.66357	0.397963	3.51416	6.68981e-07	1052	0.399656	5.61621	627	0.400458	4.61279	0.399657	3.66357	3.35648e-06	727	0.400455	3.57959	15	57.8	290
0.399672	4.91064	0.400475	4.72656	0.397971	3.99658	628	0.400467	4.81934	0.397967	4.41064	8.7963e-07	1255	0.400466	4.1001	628	0.399665	4.33154	0.397967	4.41064	6.91204e-07	1054	0.399664	4.82373	628	0.400467	4.81934	0.399665	4.33154	4.07037e-06	729	0.400471	3.30957	76	59.72	351.68
0.399681	2.83252	0.400483	6.26269	0.397975	5.51025	629	0.400475	4.72656	0.397971	3.99658	1.50463e-07	1257	0.400474	4.17334	629	0.399672	4.91064	0.397971	3.99658	1.28241e-07	1056	0.399672	5.6582	629	0.400475	4.72656	0.399672	4.91064	3.33704e-06	729	0.400471	3.30957	13	11.08	288.32
0.399688	4.02734	0.400491	5.21045	0.397979	3.4541	630	0.400483	6.26269	0.397975	5.51025	2.31481e-07	1259	0.400482	5.04981	630	0.399681	2.83252	0.397975	5.51025	6.81019e-07	1058	0.39968	5.70654	630	0.400483	6.26269	0.399681	2.83252	3.46204e-06	730	0.400479	3.6499	20	58.84	299.12
0.399697	3.85059	0.400499	5.11768	0.397983	4.59033	631	0.400491	5.21045	0.397979	3.4541	1.85185e-07	1261	0.40049	5.48438	631	0.399688	4.02734	0.397979	3.4541	9.07407e-08	1060	0.399688	5.32129	631	0.400491	5.21045	0.399688	4.02734	3.41343e-06	731	0.400487	3.65869	16	7.84	294.92
0.399704	4.20801	0.400507	5.42188	0.397987	3.63281	632	0.400499	5.11768	0.397983	4.59033	9.14352e-07	1263	0.400498	5.09619	632	0.399697	3.85059	0.397983	4.59033	7.85648e-07	1062	0.399696	5.23828	632	0.400499	5.11768	0.399697	3.85059	3.8713e-06	733	0.400503	4.39453	79	67.88	334.48
0.399713	2.99512	0.400515	5.91602	0.397991	4.62891	633	0.400507	5.42188	0.397987	3.63281	1.96759e-07	1265	0.400506	4.41309	633	0.399704	4.20801	0.397987	3.63281	7.63889e-08	1064	0.399704	5.70801	633	0.400507	5.42188	0.399704	4.20801	3.39722e-06	733	0.400503	4.39453	17	6.6	293.52
0.399721	2.74707	0.400523	5.94238	0.397995	2.87256	634	0.400515	5.91602	0.397991	4.62891	2.31481e-07	1267	0.400514	4.4668	634	0.399713	2.99512	0.397991	4.62891	7.48148e-07	1066	0.399712	5.42822	634	0.400515	5.91602	0.399713	2.99512	3.46435e-06	734	0.400511	3.57324	20	64.64	299.32
0.399728	3.23438	0.400531	4.41406	0.397999	4.37891	635	0.400523	5.94238	0.397995	2.87256	1.62037e-07	1269	0.400523	3.9834	635	0.399721	2.74707	0.397995	2.87256	1.53565e-06	1068	0.39972	5.43066	635	0.400523	5.94238	0.399721	2.74707	3.47361e-06	735	0.400519	4.94629	14	132.68	300.12
0.399736	3.67481	0.400539	4.21631	0.398003	5.67334	636	0.400531	4.41406	0.397999	4.37891	8.10185e-07	1271	0.400531	4.90527	636	0.399728	3.23438	0.397999	4.37891	1.37963e-07	1070	0.399728	4.69238	636	0.400531	4.41406	0.399728	3.23438	3.25324e-06	737	0.400535	4.44287	70	11.92	281.08
0.399744	3.50342	0.400547	3.59522	0.398007	5.61621	637	0.400539	4.21631	0.398003	5.67334	1.38889e-07	1273	0.400539	4.18506	637	0.399736	3.67481	0.398003	5.67334	1.67593e-07	1072	0.399736	6.54297	637	0.400539	4.21631	0.399736	3.67481	3.87315e-06	738	0.400543	4.40869	12	14.48	334.64
0.399752	2.88769	0.400555	5.04932	0.398011	4.01025	638	0.400547	3.59522	0.398007	5.61621	1.73611e-07	1275	0.400546	4.46582	638	0.399744	3.50342	0.398007	5.61621	7.23611e-07	1074	0.399744	4.8584	638	0.400547	3.59522	0.399744	3.50342	3.9912e-06	739	0.400551	4.25342	15	62.52	344.84
0.39976	3.54004	0.400562	4.58984	0.398015	4.93066	639	0.400555	5.04932	0.398011	4.01025	1.96759e-07	1277	0.400554	5.23682	639	0.399752	2.88769	0.398011	4.01025	7.06944e-07	1076	0.399751	5.13672	639	0.400555	5.04932	0.399752	2.88769	3.99491e-06	739	0.400551	4.25342	17	61.08	345.16
0.399768	3.91162	0.400571	3.64941	0.398019	4.19092	640	0.400562	4.58984	0.398015	4.93066	1.15741e-07	1279	0.400562	4.03027	640	0.39976	3.54004	0.398015	4.93066	1.32407e-07	1078	0.399759	5.9043	640	0.400562	4.58984	0.39976	3.54004	3.78426e-06	740	0.400559	3.32764	10	11.44	326.96
0.399776	4.0625	0.400578	7.19336	0.398023	4.5957	641	0.400571	3.64941	0.398019	4.19092	8.91204e-07	1281	0.40057	4.08252	641	0.399768	3.91162	0.398019	4.19092	1.23148e-07	1080	0.399767	6.09521	641	0.400571	3.64941	0.399768	3.91162	3.75417e-06	742	0.400575	3.70508	77	10.64	324.36
0.399784	4.47803	0.400586	6.63135	0.398027	3.875	642	0.400578	7.19336	0.398023	4.5957	1.38889e-07	1283	0.400578	4.49561	642	0.399776	4.0625	0.398023	4.5957	6.48611e-07	1082	0.399775	5.20996	642	0.400578	7.19336	0.399776	4.0625	3.36389e-06	742	0.400575	3.70508	12	56.04	290.64
0.399791	3.44678	0.400594	5.89063	0.398031	4.87988	643	0.400586	6.63135	0.398027	3.875	1.50463e-07	1285	0.400586	4.10059	643	0.399784	4.47803	0.398027	3.875	1.625e-07	1084	0.399783	4.45703	643	0.400586	6.63135	0.399784	4.47803	3.95e-06	743	0.400582	3.61865	13	14.04	341.28
0.399799	3.69238	0.400602	6.78564	0.398035	3.01856	644	0.400594	5.89063	0.398031	4.87988	1.73611e-07	1287	0.400594	4.93311	644	0.399791	3.44678	0.398031	4.87988	9.21296e-08	1086	0.399791	3.73535	644	0.400594	5.89063	0.399791	3.44678	3.34352e-06	744	0.400591	3.57031	15	7.96	288.88
0.399807	3.78418	0.40061	7.52148	0.398039	4.81787	645	0.400602	6.78564	0.398035	3.01856	1.96759e-07	1289	0.400602	4.79785	645	0.399799	3.69238	0.398035	3.01856	1.36574e-07	1088	0.399799	6.02539	645	0.400602	6.78564	0.399799	3.69238	3.34861e-06	745	0.400599	3.19336	17	11.8	289.32
0.399816	4.52783	0.400618	7.06982	0.398043	3.67236	646	0.40061	7.52148	0.398039	4.81787	1.50463e-07	1291	0.40061	5.09131	646	0.399807	3.78418	0.398039	4.81787	1.27315e-07	1090	0.399807	4.5166	646	0.40061	7.52148	0.399807	3.78418	3.37685e-06	746	0.400607	4.23535	13	11	291.76
0.399824	4.44189	0.400626	7.01953	0.398047	4.45947	647	0.400618	7.06982	0.398043	3.67236	2.31481e-07	1293	0.400618	5.85742	647	0.399816	4.52783	0.398043	3.67236	7.83333e-07	1092	0.399815	6.62207	647	0.400618	7.06982	0.399816	4.52783	3.39769e-06	747	0.400615	4.34961	20	67.68	293.56
0.399831	3.78125	0.400635	4.60547	0.398051	2.96875	648	0.400626	7.01953	0.398047	4.45947	1.50463e-07	1295	0.400626	4.70117	648	0.399824	4.44189	0.398047	4.45947	6.55093e-07	1094	0.399823	4.16602	648	0.400626	7.01953	0.399824	4.44189	3.32593e-06	748	0.400623	4.43848	13	56.6	287.36
0.399839	4.42432	0.400642	5.11231	0.398055	4.13428	649	0.400635	4.60547	0.398051	2.96875	8.68056e-07	1297	0.400634	3.53857	649	0.399831	3.78125	0.398051	2.96875	1.81481e-07	1096	0.399831	5.85303	649	0.400635	4.60547	0.399831	3.78125	3.8125e-06	750	0.400639	3.61133	75	15.68	329.4
0.399847	3.52002	0.40065	6.11182	0.398059	5.6958	650	0.400642	5.11231	0.398055	4.13428	2.31481e-07	1299	0.400642	6.09131	650	0.399839	4.42432	0.398055	4.13428	7.22222e-08	1098	0.399839	4.43066	650	0.400642	5.11231	0.399839	4.42432	3.51389e-06	750	0.400639	3.61133	20	6.24	303.6
0.399855	4.0376	0.400658	3.97461	0.398063	6.05615	651	0.40065	6.11182	0.398059	5.6958	2.08333e-07	1301	0.40065	4.28467	651	0.399847	3.52002	0.398059	5.6958	1.94444e-07	1100	0.399847	6.52637	651	0.40065	6.11182	0.399847	3.52002	3.36528e-06	751	0.400647	3.42139	18	16.8	290.76
0.399863	3.38672	0.400666	4.70264	0.398067	3.59082	652	0.400658	3.97461	0.398063	6.05615	1.15741e-07	1303	0.400658	5.49512	652	0.399855	4.0376	0.398063	6.05615	5.0463e-08	1102	0.399855	5.00146	652	0.400658	3.97461	0.399855	4.0376	3.37037e-06	752	0.400655	3.64063	10	4.36	291.2
0.399871	3.98975	0.400675	3.62744	0.398071	4.44385	653	0.400666	4.70264	0.398067	3.59082	2.31481e-07	1305	0.400666	4.71484	653	0.399863	3.38672	0.398067	3.59082	8.03241e-07	1104	0.399863	4.39844	653	0.400666	4.70264	0.399863	3.38672	3.94491e-06	753	0.400662	3.54346	20	69.4	340.84
0.399879	3.64697	0.400682	5.48193	0.398075	3.44629	654	0.400675	3.62744	0.398071	4.44385	8.68056e-07	1307	0.400674	4.73975	654	0.399871	3.98975	0.398071	4.44385	1.82407e-07	1106	0.399871	5.98926	654	0.400675	3.62744	0.399871	3.98975	3.99769e-06	755	0.400678	3.45508	75	15.76	345.4
0.399887	4.81445	0.40069	5.68311	0.398079	5.59912	655	0.400682	5.48193	0.398075	3.44629	1.73611e-07	1309	0.400682	5.12109	655	0.399879	3.64697	0.398075	3.44629	3.10185e-08	1108	0.399879	4.27588	655	0.400682	5.48193	0.399879	3.64697	3.35185e-06	755	0.400678	3.45508	15	2.68	289.6
0.399895	4.4126	0.400698	5.94629	0.398083	3.24414	656	0.40069	5.68311	0.398079	5.59912	1.96759e-07	1311	0.40069	4.70947	656	0.399887	4.81445	0.398079	5.59912	1.52315e-07	1110	0.399887	4.94482	656	0.40069	5.68311	0.399887	4.81445	3.36111e-06	756	0.400687	4.68506	17	13.16	290.4
0.399903	3.40869	0.400706	3.89404	0.398087	4.65234	657	0.400698	5.94629	0.398083	3.24414	1.62037e-07	1313	0.400698	3.29541	657	0.399895	4.4126	0.398083	3.24414	7.16667e-07	1112	0.399895	4.65283	657	0.400698	5.94629	0.399895	4.4126	3.40509e-06	757	0.400695	3.57422	14	61.92	294.2
0.399911	3.3706	0.400715	3.99756	0.398091	3.19434	658	0.400706	3.89404	0.398087	4.65234	2.08333e-07	1315	0.400706	3.43848	658	0.399903	3.40869	0.398087	4.65234	1.53704e-07	1114	0.399903	5.83594	658	0.400706	3.89404	0.399903	3.40869	3.41852e-06	758	0.400703	3.28809	18	13.28	295.36
0.399919	3.82568	0.400723	4.28906	0.398095	3.92725	659	0.400715	3.99756	0.398091	3.19434	8.33333e-07	1317	0.400714	4.3042	659	0.399911	3.3706	0.398091	3.19434	1.09722e-07	1116	0.399911	4.29785	659	0.400715	3.99756	0.399911	3.3706	3.96204e-06	760	0.400719	3.81982	72	9.48	342.32
0.399927	3.98877	0.400731	4.59131	0.398099	2.94531	660	0.400723	4.28906	0.398095	3.92725	8.44907e-07	1319	0.400722	4.31787	660	0.399919	3.82568	0.398095	3.92725	7.16204e-07	1118	0.399918	5.04053	660	0.400723	4.28906	0.399919	3.82568	3.21806e-06	761	0.400726	3.67578	73	61.88	278.04
0.399935	4.07178	0.400738	4.88037	0.398103	4.04346	661	0.400731	4.59131	0.398099	2.94531	8.44907e-07	1321	0.40073	5.32129	661	0.399927	3.98877	0.398099	2.94531	8.7963e-08	1120	0.399926	4.03418	661	0.400731	4.59131	0.399927	3.98877	3.28981e-06	762	0.400734	3.51856	73	7.6	284.24
0.399942	3.93555	0.400746	6.03027	0.398107	3.95313	662	0.400738	4.88037	0.398103	4.04346	1.73611e-07	1323	0.400738	4.77734	662	0.399935	4.07178	0.398103	4.04346	1.8287e-07	1122	0.399934	5.57275	662	0.400738	4.88037	0.399935	4.07178	3.94398e-06	762	0.400734	3.51856	15	15.8	340.76
0.39995	3.83106	0.400754	5.80371	0.398111	5.06299	663	0.400746	6.03027	0.398107	3.95313	1.73611e-07	1325	0.400746	4.05566	663	0.399942	3.93555	0.398107	3.95313	1.66204e-07	1124	0.399942	5.51953	663	0.400746	6.03027	0.399942	3.93555	3.97222e-06	763	0.400742	3.90185	15	14.36	343.2
0.399958	4.25342	0.400763	3.85644	0.398115	3.78076	664	0.400754	5.80371	0.398111	5.06299	1.96759e-07	1327	0.400754	5.0332	664	0.39995	3.83106	0.398111	5.06299	1.4537e-07	1126	0.39995	4.30811	664	0.400754	5.80371	0.39995	3.83106	4.0162e-06	764	0.40075	3.46582	17	12.56	347
0.399967	3.52685	0.40077	4.59326	0.398119	3.86816	665	0.400763	3.85644	0.398115	3.78076	8.10185e-07	1329	0.400762	3.28223	665	0.399958	4.25342	0.398115	3.78076	9.39815e-08	1128	0.399958	4.10205	665	0.400763	3.85644	0.399958	4.25342	3.2875e-06	766	0.400766	3.53174	70	8.12	284.04
0.399974	3.56543	0.400778	5.74902	0.398123	3.896	666	0.40077	4.59326	0.398119	3.86816	1.85185e-07	1331	0.40077	3.95996	666	0.399967	3.52685	0.398119	3.86816	7.23611e-07	1130	0.399966	4.59619	666	0.40077	4.59326	0.399967	3.52685	4.09676e-06	766	0.400766	3.53174	16	62.52	353.96
0.399982	3.71484	0.400787	4.36279	0.398128	4.96729	667	0.400778	5.74902	0.398123	3.896	1.73611e-07	1333	0.400778	5.7832	667	0.399974	3.56543	0.398123	3.896	1.9213e-07	1132	0.399974	3.49121	667	0.400778	5.74902	0.399974	3.56543	3.46389e-06	767	0.400775	3.66846	15	16.6	299.28
0.39999	3.9585	0.400794	4.62109	0.398131	4.17383	668	0.400787	4.36279	0.398128	4.96729	8.68056e-07	1335	0.400786	4.19434	668	0.399982	3.71484	0.398128	4.96729	1.40741e-07	1134	0.399982	5.02539	668	0.400787	4.36279	0.399982	3.71484	3.8713e-06	769	0.400791	3.05078	75	12.16	334.48
0.399998	3.29297	0.400802	4.60156	0.398136	4.75391	669	0.400794	4.62109	0.398131	4.17383	1.96759e-07	1337	0.400794	4.81494	669	0.39999	3.9585	0.398131	4.17383	2.00926e-07	1136	0.39999	6.0415	669	0.400794	4.62109	0.39999	3.9585	3.42037e-06	769	0.400791	3.05078	17	17.36	295.52
0.400006	4.20996	0.40081	6.49951	0.39814	3.40185	670	0.400802	4.60156	0.398136	4.75391	2.31481e-07	1339	0.400802	4.2583	670	0.399998	3.29297	0.398136	4.75391	1.07407e-07	1138	0.399998	4.95264	670	0.400802	4.60156	0.399998	3.29297	3.34861e-06	770	0.400799	2.95898	20	9.28	289.32
0.400014	3.87647	0.400819	5.43359	0.398144	5.17871	671	0.40081	6.49951	0.39814	3.40185	1.15741e-07	1341	0.40081	3.69531	671	0.400006	4.20996	0.39814	3.40185	7.79167e-07	1140	0.400006	4.39111	671	0.40081	6.49951	0.400006	4.20996	3.39259e-06	771	0.400807	4.59082	10	67.32	293.12
0.400022	4.43164	0.400826	4.97461	0.398148	3.35498	672	0.400819	5.43359	0.398144	5.17871	8.33333e-07	1343	0.400818	4.66309	672	0.400014	3.87647	0.398144	5.17871	1.00463e-07	1142	0.400014	5.23975	672	0.400819	5.43359	0.400014	3.87647	3.3037e-06	773	0.400822	2.98486	72	8.68	285.44
0.40003	3.49512	0.400835	5.85742	0.398152	5.06592	673	0.400826	4.97461	0.398148	3.35498	1.50463e-07	1345	0.400826	4.89063	673	0.400022	4.43164	0.398148	3.35498	7.06944e-07	1144	0.400021	5.1958	673	0.400826	4.97461	0.400022	4.43164	3.96481e-06	773	0.400822	2.98486	13	61.08	342.56
0.400038	3.4956	0.400842	5.00098	0.398156	3.80273	674	0.400835	5.85742	0.398152	5.06592	8.68056e-07	1347	0.400834	4.58398	674	0.40003	3.49512	0.398152	5.06592	7.39815e-07	1146	0.40003	5.64551	674	0.400835	5.85742	0.40003	3.49512	3.29676e-06	775	0.400838	4.10205	75	63.92	284.84
0.400046	3.98438	0.40085	5.10254	0.39816	5.01807	675	0.400842	5.00098	0.398156	3.80273	1.62037e-07	1349	0.400842	5.45606	675	0.400038	3.4956	0.398156	3.80273	7.30556e-07	1148	0.400038	5.49316	675	0.400842	5.00098	0.400038	3.4956	3.92546e-06	775	0.400838	4.10205	14	63.12	339.16
0.400054	3.81592	0.400859	4.79004	0.398164	3.44873	676	0.40085	5.10254	0.39816	5.01807	2.31481e-07	1351	0.40085	5.47607	676	0.400046	3.98438	0.39816	5.01807	1.09722e-07	1150	0.400046	4.87012	676	0.40085	5.10254	0.400046	3.98438	3.33056e-06	776	0.400847	3.23584	20	9.48	287.76
0.400062	3.76123	0.400866	5.01807	0.398167	5.13965	677	0.400859	4.79004	0.398164	3.44873	8.7963e-07	1353	0.400858	4.979	677	0.400054	3.81592	0.398164	3.44873	7.69907e-07	1152	0.400054	5.12695	677	0.400859	4.79004	0.400054	3.81592	3.93519e-06	778	0.400863	2.90772	76	66.52	340
0.40007	4.44287	0.400874	6.39893	0.398172	4.04004	678	0.400866	5.01807	0.398167	5.13965	1.38889e-07	1355	0.400866	3.39844	678	0.400062	3.76123	0.398167	5.13965	6.60648e-07	1154	0.400062	5.21533	678	0.400866	5.01807	0.400062	3.76123	3.40278e-06	778	0.400863	2.90772	12	57.08	294
0.400078	4.32764	0.400879	4.84375	0.398175	6.12744	679	0.400874	6.39893	0.398172	4.04004	1.96759e-07	1357	0.400874	6.65088	679	0.40007	4.44287	0.398172	4.04004	1.25e-07	1156	0.400069	4.68701	679	0.400874	6.39893	0.40007	4.44287	3.28889e-06	779	0.400871	2.77295	17	10.8	284.16
0.400086	4.2334	0.400891	3.47022	0.398179	3.40039	680	0.400879	4.84375	0.398175	6.12744	1.33102e-06	1358	0.400878	4.73779	680	0.400078	4.32764	0.398175	6.12744	6.46296e-07	1158	0.400077	5.29053	680	0.400879	4.84375	0.400078	4.32764	3.33333e-08	780	0.400879	4.06152	115	55.84	2.88
0.400094	3.35742	0.400899	4.16943	0.398183	3.95898	681	0.400891	3.47022	0.398179	3.40039	8.44907e-07	1361	0.40089	3.98779	681	0.400086	4.2334	0.398179	3.40039	6.83333e-07	1160	0.400085	4.81201	681	0.400891	3.47022	0.400086	4.2334	3.99074e-06	782	0.400894	3.75537	73	59.04	344.8
0.400102	3.42041	0.400906	4.41797	0.398187	4.92529	682	0.400899	4.16943	0.398183	3.95898	8.10185e-07	1363	0.400898	5.55273	682	0.400094	3.35742	0.398183	3.95898	6.74074e-07	1162	0.400093	6.96436	682	0.400899	4.16943	0.400094	3.35742	3.44676e-06	783	0.400902	3.55566	70	58.24	297.8
0.40011	3.43945	0.400915	4.88867	0.398191	5.59424	683	0.400906	4.41797	0.398187	4.92529	1.96759e-07	1365	0.400906	4.28174	683	0.400102	3.42041	0.398187	4.92529	7.11111e-07	1164	0.400101	3.11182	683	0.400906	4.41797	0.400102	3.42041	4.04167e-06	783	0.400902	3.55566	17	61.44	349.2
0.400118	3.29346	0.400923	4.43945	0.398195	4.42773	684	0.400915	4.88867	0.398191	5.59424	1.38889e-07	1367	0.400915	3.2334	684	0.40011	3.43945	0.398191	5.59424	1.09259e-07	1166	0.400109	5.37793	684	0.400915	4.88867	0.40011	3.43945	4.68009e-06	784	0.40091	3.99512	12	9.44	404.36
0.400126	3.63281	0.400931	4.15918	0.398199	4.09912	685	0.400923	4.43945	0.398195	4.42773	8.44907e-07	1369	0.400922	4.38232	685	0.400118	3.29346	0.398195	4.42773	1.18981e-07	1168	0.400118	5.03564	685	0.400923	4.43945	0.400118	3.29346	3.24306e-06	785	0.400919	2.79932	73	10.28	280.2
0.400134	3.99414	0.400938	3.3335	0.398203	4.53467	686	0.400931	4.15918	0.398199	4.09912	8.68056e-07	1371	0.40093	4.37549	686	0.400126	3.63281	0.398199	4.09912	1.1713e-07	1170	0.400126	5.01807	686	0.400931	4.15918	0.400126	3.63281	3.26667e-06	787	0.400934	4.44189	75	10.12	282.24
0.400142	3.56152	0.400946	5.71191	0.398207	4.37305	687	0.400938	3.3335	0.398203	4.53467	1.62037e-07	1373	0.400938	4.25928	687	0.400134	3.99414	0.398203	4.53467	7.54167e-07	1172	0.400134	5.17334	687	0.400938	3.3335	0.400134	3.99414	3.92083e-06	787	0.400934	4.44189	14	65.16	338.76
0.400151	3.32373	0.400954	3.99805	0.398211	3.64453	688	0.400946	5.71191	0.398207	4.37305	2.66204e-07	1375	0.400946	5.71387	688	0.400142	3.56152	0.398207	4.37305	1.17593e-07	1174	0.400142	4.1333	688	0.400946	5.71191	0.400142	3.56152	3.37222e-06	788	0.400943	3.90527	23	10.16	291.36
0.400159	3.69971	0.400962	4.30664	0.398215	4.40479	689	0.400954	3.99805	0.398211	3.64453	1.96759e-07	1377	0.400954	6.73535	689	0.400151	3.32373	0.398211	3.64453	6.85185e-07	1176	0.40015	4.71826	689	0.400954	3.99805	0.400151	3.32373	3.80787e-06	789	0.40095	4.8457	17	59.2	329
0.400167	3.43262	0.40097	4.69873	0.398219	4.03125	690	0.400962	4.30664	0.398215	4.40479	1.85185e-07	1379	0.400962	5.11816	690	0.400159	3.69971	0.398215	4.40479	7.25463e-07	1178	0.400158	4.34277	690	0.400962	4.30664	0.400159	3.69971	4.02454e-06	790	0.400958	5.45898	16	62.68	347.72
0.400174	4.979	0.400977	4.41602	0.398223	5.20313	691	0.40097	4.69873	0.398219	4.03125	1.85185e-07	1381	0.400969	6.35254	691	0.400167	3.43262	0.398219	4.03125	7.0463e-07	1180	0.400166	6.74414	691	0.40097	4.69873	0.400167	3.43262	3.37593e-06	791	0.400966	4.1709	16	60.88	291.68
0.400182	3.65039	0.400986	5.54053	0.398227	4.01709	692	0.400977	4.41602	0.398223	5.20313	1.62037e-07	1383	0.400977	4.35352	692	0.400174	4.979	0.398223	5.20313	1.02778e-07	1182	0.400174	3.77441	692	0.400977	4.41602	0.400174	4.979	3.27685e-06	792	0.400974	3.55615	14	8.88	283.12
0.400191	3.53272	0.400993	5.85059	0.398231	4.54883	693	0.400986	5.54053	0.398227	4.01709	8.68056e-07	1385	0.400985	5.01465	693	0.400182	3.65039	0.398227	4.01709	1.73611e-07	1184	0.400182	4.74365	693	0.400986	5.54053	0.400182	3.65039	3.86574e-06	794	0.40099	3.88818	75	15	334
0.400199	4.29688	0.401002	4.72705	0.398235	4.86426	694	0.400993	5.85059	0.398231	4.54883	1.73611e-07	1387	0.400993	4.86475	694	0.400191	3.53272	0.398231	4.54883	7.17593e-08	1186	0.40019	3.87354	694	0.400993	5.85059	0.400191	3.53272	3.25231e-06	794	0.40099	3.88818	15	6.2	281
0.400207	5.07227	0.401009	4.51514	0.398239	5.50342	695	0.401002	4.72705	0.398235	4.86426	8.91204e-07	1389	0.401001	4.76025	695	0.400199	4.29688	0.398235	4.86426	1.55093e-07	1188	0.400198	6.04248	695	0.401002	4.72705	0.400199	4.29688	3.14398e-06	796	0.401005	3.84961	77	13.4	271.64
0.400215	2.74023	0.401017	6.92871	0.398243	3.69727	696	0.401009	4.51514	0.398239	5.50342	1.38889e-07	1391	0.401009	4.63965	696	0.400207	5.07227	0.398239	5.50342	1.87963e-07	1190	0.400206	4.83838	696	0.401009	4.51514	0.400207	5.07227	3.94907e-06	797	0.401013	3.49023	12	16.24	341.2
0.400223	2.92188	0.401025	4.79736	0.398247	3.94678	697	0.401017	6.92871	0.398243	3.69727	2.19907e-07	1393	0.401017	5.97803	697	0.400215	2.74023	0.398243	3.69727	6.59722e-07	1192	0.400214	5.51465	697	0.401017	6.92871	0.400215	2.74023	3.89769e-06	798	0.401021	4.63623	19	57	336.76
0.40023	4.26709	0.401033	4.80957	0.398251	3.84766	698	0.401025	4.79736	0.398247	3.94678	1.73611e-07	1395	0.401025	5.74609	698	0.400223	2.92188	0.398247	3.94678	6.15741e-07	1194	0.400222	3.97607	698	0.401025	4.79736	0.400223	2.92188	3.92639e-06	798	0.401021	4.63623	15	53.2	339.24
0.400239	4.58984	0.401041	7.60596	0.398255	5.13965	699	0.401033	4.80957	0.398251	3.84766	2.31481e-07	1397	0.401033	5.62451	699	0.40023	4.26709	0.398251	3.84766	1.875e-07	1196	0.40023	5.19775	699	0.401033	4.80957	0.40023	4.26709	3.82222e-06	800	0.401037	4.66553	20	16.2	330.24
0.400247	4.53369	0.401049	5.84912	0.398259	4.10693	700	0.401041	7.60596	0.398255	5.13965	2.31481e-07	1399	0.40104	5.71387	700	0.400239	4.58984	0.398255	5.13965	9.30556e-08	1198	0.400239	4.42676	700	0.401041	7.60596	0.400239	4.58984	4.01343e-06	800	0.401037	4.66553	20	8.04	346.76
0.400255	4.40527	0.401057	5.40137	0.398263	4.5166	701	0.401049	5.84912	0.398259	4.10693	2.31481e-07	1401	0.401048	4.54053	701	0.400247	4.53369	0.398259	4.10693	1.49074e-07	1200	0.400247	3.93262	701	0.401049	5.84912	0.400247	4.53369	3.45741e-06	801	0.401045	3.9043	20	12.88	298.72
0.400263	4.27734	0.401065	4.46631	0.398267	4.48486	702	0.401057	5.40137	0.398263	4.5166	1.73611e-07	1403	0.401056	4.61914	702	0.400255	4.40527	0.398263	4.5166	3.98148e-08	1202	0.400255	4.37012	702	0.401057	5.40137	0.400255	4.40527	3.35509e-06	802	0.401053	3.91113	15	3.44	289.88
0.400271	4.57129	0.401073	4.51953	0.398271	5.28027	703	0.401065	4.46631	0.398267	4.48486	2.89352e-07	1405	0.401065	4.21143	703	0.400263	4.27734	0.398267	4.48486	7.18981e-07	1204	0.400263	4.52783	703	0.401065	4.46631	0.400263	4.27734	3.41481e-06	803	0.401061	3.38672	25	62.12	295.04
0.400279	4.06104	0.401082	5.22607	0.398275	4.05615	704	0.401073	4.51953	0.398271	5.28027	1.85185e-07	1407	0.401073	4.69434	704	0.400271	4.57129	0.398271	5.28027	7.56019e-07	1206	0.400271	4.53223	704	0.401073	4.51953	0.400271	4.57129	3.47454e-06	804	0.40107	4.01221	16	65.32	300.2
0.400287	4.69141	0.401089	5.23096	0.398279	4.11231	705	0.401082	5.22607	0.398275	4.05615	8.68056e-07	1409	0.401081	5.2041	705	0.400279	4.06104	0.398275	4.05615	5.41667e-08	1208	0.400279	5.23584	705	0.401082	5.22607	0.400279	4.06104	3.17963e-06	806	0.401085	2.95117	75	4.68	274.72
0.400295	4.56152	0.401097	6.28516	0.398283	4.96045	706	0.401089	5.23096	0.398279	4.11231	1.62037e-07	1411	0.401088	4.60059	706	0.400287	4.69141	0.398279	4.11231	6.7963e-07	1210	0.400287	4.35693	706	0.401089	5.23096	0.400287	4.69141	3.81111e-06	806	0.401085	2.95117	14	58.72	329.28
0.400303	3.55176	0.401105	5.56494	0.398287	5.39258	707	0.401097	6.28516	0.398283	4.96045	2.31481e-07	1413	0.401096	6.73096	707	0.400295	4.56152	0.398283	4.96045	8.09259e-07	1212	0.400294	6.27148	707	0.401097	6.28516	0.400295	4.56152	4.00139e-06	807	0.401093	4.00732	20	69.92	345.72
0.400311	4.37695	0.401113	4.08496	0.398291	3.07422	708	0.401105	5.56494	0.398287	5.39258	1.73611e-07	1415	0.401104	5.15332	708	0.400303	3.55176	0.398287	5.39258	6.88426e-07	1214	0.400303	4.44727	708	0.401105	5.56494	0.400303	3.55176	3.29491e-06	808	0.401101	3.51953	15	59.48	284.68
0.400319	3.74365	0.401121	5.06885	0.398295	4.57519	709	0.401113	4.08496	0.398291	3.07422	2.08333e-07	1417	0.401112	4.44678	709	0.400311	4.37695	0.398291	3.07422	7.25463e-07	1216	0.40031	5.73682	709	0.401113	4.08496	0.400311	4.37695	3.94213e-06	810	0.401116	3.54394	18	62.68	340.6
0.400327	5.88916	0.401129	4.82324	0.398299	4.14697	710	0.401121	5.06885	0.398295	4.57519	2.31481e-07	1419	0.40112	5.77783	710	0.400319	3.74365	0.398295	4.57519	7.74074e-07	1218	0.400318	3.73389	710	0.401121	5.06885	0.400319	3.74365	3.96759e-06	811	0.401124	4.16211	20	66.88	342.8
0.400335	4.43066	0.401137	4.71826	0.398303	5.97168	711	0.401129	4.82324	0.398299	4.14697	8.91204e-07	1421	0.401128	4.67822	711	0.400327	5.88916	0.398299	4.14697	6.87963e-07	1220	0.400326	4.10156	711	0.401129	4.82324	0.400327	5.88916	3.38704e-06	812	0.401133	4.05957	77	59.44	292.64
0.400343	4.53125	0.401145	4.13379	0.398307	3.85498	712	0.401137	4.71826	0.398303	5.97168	8.33333e-07	1423	0.401136	5.36865	712	0.400335	4.43066	0.398303	5.97168	1.6713e-07	1222	0.400334	5.99121	712	0.401137	4.71826	0.400335	4.43066	3.8662e-06	813	0.401141	4.44775	72	14.44	334.04
0.400351	4.21924	0.401152	4.92725	0.398311	5.37158	713	0.401145	4.13379	0.398307	3.85498	9.02778e-07	1425	0.401144	4.79102	713	0.400343	4.53125	0.398307	3.85498	8.15741e-07	1224	0.400342	4.43799	713	0.401145	4.13379	0.400343	4.53125	3.3537e-06	814	0.401148	3.80273	78	70.48	289.76
0.400359	3.66406	0.40116	5.09229	0.398315	4.33252	714	0.401152	4.92725	0.398311	5.37158	2.19907e-07	1427	0.401152	7.24316	714	0.400351	4.21924	0.398311	5.37158	2.06481e-07	1226	0.40035	4.3125	714	0.401152	4.92725	0.400351	4.21924	3.96111e-06	814	0.401148	3.80273	19	17.84	342.24
0.400367	4.72754	0.401168	4.16406	0.398319	4.88623	715	0.40116	5.09229	0.398315	4.33252	2.5463e-07	1429	0.40116	5.36035	715	0.400359	3.66406	0.398315	4.33252	1.08796e-07	1228	0.400358	3.47119	715	0.40116	5.09229	0.400359	3.66406	3.33148e-06	815	0.401157	4.02734	22	9.4	287.84
0.400375	4.59277	0.401176	6.03613	0.398323	3.65967	716	0.401168	4.16406	0.398319	4.88623	1.73611e-07	1431	0.401168	5.32813	716	0.400367	4.72754	0.398319	4.88623	2.15278e-07	1230	0.400366	4.76807	716	0.401168	4.16406	0.400367	4.72754	4.03657e-06	816	0.401164	3.41455	15	18.6	348.76
0.400382	4.30176	0.401184	5.39356	0.398327	5.26123	717	0.401176	6.03613	0.398323	3.65967	1.96759e-07	1433	0.401176	4.86816	717	0.400375	4.59277	0.398323	3.65967	1.36574e-07	1232	0.400374	4.58008	717	0.401176	6.03613	0.400375	4.59277	3.34167e-06	817	0.401173	3.60156	17	11.8	288.72
0.400391	4.24561	0.401192	3.63379	0.398331	4.05566	718	0.401184	5.39356	0.398327	5.26123	2.19907e-07	1435	0.401184	5.76611	718	0.400382	4.30176	0.398327	5.26123	1.24074e-07	1234	0.400382	4.58057	718	0.401184	5.39356	0.400382	4.30176	3.3162e-06	818	0.401181	3.05566	19	10.72	286.52
0.400399	3.38916	0.4012	5.33936	0.398335	4.84619	719	0.401192	3.63379	0.398331	4.05566	2.08333e-07	1437	0.401192	4.71875	719	0.400391	4.24561	0.398331	4.05566	7.4537e-07	1236	0.40039	5.96533	719	0.401192	3.63379	0.400391	4.24561	4.09491e-06	819	0.401188	3.53955	18	64.4	353.8
0.400407	4.7749	0.401208	4.05859	0.398339	3.84863	720	0.4012	5.33936	0.398335	4.84619	1.38889e-07	1439	0.4012	5.4375	720	0.400399	3.38916	0.398335	4.84619	6.43519e-07	1238	0.400398	3.94824	720	0.4012	5.33936	0.400399	3.38916	3.33056e-06	820	0.401197	3.59082	12	55.6	287.76
0.400415	4.23584	0.401216	4.8125	0.398343	5.82861	721	0.401208	4.05859	0.398339	3.84863	2.77778e-07	1441	0.401208	5.9165	721	0.400407	4.7749	0.398339	3.84863	2.11111e-07	1240	0.400406	5.21924	721	0.401208	4.05859	0.400407	4.7749	3.88657e-06	822	0.401212	5.01025	24	18.24	335.8
0.400423	3.57519	0.401224	4.31738	0.398347	4.59375	722	0.401216	4.8125	0.398343	5.82861	2.31481e-07	1443	0.401216	4.74658	722	0.400415	4.23584	0.398343	5.82861	6.71296e-08	1242	0.400414	3.67285	722	0.401216	4.8125	0.400415	4.23584	4.05324e-06	822	0.401212	5.01025	20	5.8	350.2
0.400431	4.40283	0.401232	4.91455	0.398351	5.02979	723	0.401224	4.31738	0.398347	4.59375	2.43056e-07	1445	0.401224	4.79736	723	0.400423	3.57519	0.398347	4.59375	7.15741e-07	1244	0.400422	5.31201	723	0.401224	4.31738	0.400423	3.57519	3.45833e-06	823	0.40122	3.52441	21	61.84	298.8
0.400439	2.79297	0.401241	4.20264	0.398355	4.3501	724	0.401232	4.91455	0.398351	5.02979	2.08333e-07	1447	0.401232	4.66162	724	0.400431	4.40283	0.398351	5.02979	6.94907e-07	1246	0.40043	5.55371	724	0.401232	4.91455	0.400431	4.40283	3.98657e-06	824	0.401228	4.56055	18	60.04	344.44
0.400447	3.56836	0.401248	4.44141	0.398359	5.77686	725	0.401241	4.20264	0.398355	4.3501	8.10185e-07	1449	0.40124	5.1543	725	0.400439	2.79297	0.398355	4.3501	7.3287e-07	1248	0.400438	3.49707	725	0.401241	4.20264	0.400439	2.79297	3.89074e-06	826	0.401244	3.47559	70	63.32	336.16
0.400455	3.57959	0.401256	3.99219	0.398363	4.3999	726	0.401248	4.44141	0.398359	5.77686	8.68056e-07	1451	0.401248	5.72412	726	0.400447	3.56836	0.398359	5.77686	6.35185e-07	1250	0.400446	6.06055	726	0.401248	4.44141	0.400447	3.56836	3.8162e-06	827	0.401252	3.021	75	54.88	329.72
0.400463	3.7793	0.401264	6.11133	0.398367	4.76416	727	0.401256	3.99219	0.398363	4.3999	8.44907e-07	1453	0.401256	4.86475	727	0.400455	3.57959	0.398363	4.3999	7.17593e-07	1252	0.400454	4.8291	727	0.401256	3.99219	0.400455	3.57959	3.81852e-06	828	0.40126	3.20459	73	62	329.92
0.400471	3.30957	0.401272	4.09424	0.398371	4.0376	728	0.401264	6.11133	0.398367	4.76416	2.08333e-07	1455	0.401264	4.76318	728	0.400463	3.7793	0.398367	4.76416	6.85185e-07	1254	0.400462	5.68506	728	0.401264	6.11133	0.400463	3.7793	3.41528e-06	828	0.40126	3.20459	18	59.2	295.08
0.400479	3.6499	0.40128	5.49316	0.398375	5.88379	729	0.401272	4.09424	0.398371	4.0376	2.08333e-07	1457	0.401271	4.64014	729	0.400471	3.30957	0.398371	4.0376	7.48611e-07	1256	0.40047	3.8706	729	0.401272	4.09424	0.400471	3.30957	3.44352e-06	829	0.401268	3.08008	18	64.68	297.52
0.400487	3.65869	0.401288	4.88379	0.398379	4.3208	730	0.40128	5.49316	0.398375	5.88379	2.08333e-07	1459	0.401279	5.49316	730	0.400479	3.6499	0.398375	5.88379	6.46759e-07	1258	0.400479	5.62988	730	0.40128	5.49316	0.400479	3.6499	3.42963e-06	830	0.401276	3.59033	18	55.88	296.32
0.400495	3.79053	0.401296	5.67578	0.398383	5.0249	731	0.401288	4.88379	0.398379	4.3208	2.31481e-07	1461	0.401287	5.32519	731	0.400487	3.65869	0.398379	4.3208	7.76389e-07	1260	0.400486	5.63769	731	0.401288	4.88379	0.400487	3.65869	3.33889e-06	831	0.401284	3.02393	20	67.08	288.48
0.400503	4.39453	0.401304	6.45313	0.398387	3.35107	732	0.401296	5.67578	0.398383	5.0249	9.14352e-07	1463	0.401295	5.31982	732	0.400495	3.79053	0.398383	5.0249	8.09259e-07	1262	0.400494	5.73779	732	0.401296	5.67578	0.400495	3.79053	3.92685e-06	833	0.4013	3.88428	79	69.92	339.28
0.400511	3.57324	0.401312	3.95019	0.398391	4.60596	733	0.401304	6.45313	0.398387	3.35107	2.08333e-07	1465	0.401303	6.28662	733	0.400503	4.39453	0.398387	3.35107	7.11574e-07	1264	0.400502	5.2041	733	0.401304	6.45313	0.400503	4.39453	3.36481e-06	833	0.4013	3.88428	18	61.48	290.72
0.400519	4.94629	0.40132	4.7876	0.398395	3.6206	734	0.401312	3.95019	0.398391	4.60596	9.02778e-07	1467	0.401311	5.49072	734	0.400511	3.57324	0.398391	4.60596	7.02315e-07	1266	0.40051	5.94727	734	0.401312	3.95019	0.400511	3.57324	3.88935e-06	835	0.401316	3.03565	78	60.68	336.04
0.400527	4.84521	0.401327	6.11377	0.398399	4.12012	735	0.40132	4.7876	0.398395	3.6206	2.08333e-07	1469	0.401319	5.9165	735	0.400519	4.94629	0.398395	3.6206	7.16204e-07	1268	0.400518	5.37744	735	0.40132	4.7876	0.400519	4.94629	3.40231e-06	835	0.401316	3.03565	18	61.88	293.96
0.400535	4.44287	0.401336	4.69385	0.398403	3.26953	736	0.401327	6.11377	0.398399	4.12012	2.31481e-07	1471	0.401327	4.70459	736	0.400527	4.84521	0.398399	4.12012	2.21759e-07	1270	0.400527	5.77246	736	0.401327	6.11377	0.400527	4.84521	3.3537e-06	836	0.401324	4.7085	20	19.16	289.76
0.400543	4.40869	0.401344	4.34668	0.398407	4.86231	737	0.401336	4.69385	0.398403	3.26953	9.25926e-07	1473	0.401335	4.81299	737	0.400535	4.44287	0.398403	3.26953	1.28241e-07	1272	0.400535	4.2124	737	0.401336	4.69385	0.400535	4.44287	3.94259e-06	838	0.40134	4.24951	80	11.08	340.64
0.400551	4.25342	0.401352	4.78125	0.398411	3.91211	738	0.401344	4.34668	0.398407	4.86231	2.5463e-07	1475	0.401343	4.62305	738	0.400543	4.40869	0.398407	4.86231	1e-07	1274	0.400543	5.33545	738	0.401344	4.34668	0.400543	4.40869	3.46481e-06	838	0.40134	4.24951	22	8.64	299.36
0.400559	3.32764	0.401359	5.09277	0.398415	5.47559	739	0.401352	4.78125	0.398411	3.91211	9.02778e-07	1477	0.401351	4.46826	739	0.400551	4.25342	0.398411	3.91211	1.13889e-07	1276	0.40055	4.22656	739	0.401352	4.78125	0.400551	4.25342	4.09907e-06	839	0.401348	4.12939	78	9.84	354.16
0.400566	5.229	0.401367	7.41064	0.398419	3.63818	740	0.401359	5.09277	0.398415	5.47559	2.31481e-07	1479	0.401359	5.16016	740	0.400559	3.32764	0.398415	5.47559	1.27778e-07	1278	0.400558	4.2124	740	0.401359	5.09277	0.400559	3.32764	2.53287e-06	840	0.401357	2.76807	20	11.04	218.84
0.400575	3.70508	0.401375	6.01758	0.398423	4.73731	741	0.401367	7.41064	0.398419	3.63818	2.31481e-07	1481	0.401367	4.03467	741	0.400566	5.229	0.398419	3.63818	1.57407e-07	1280	0.400566	4.50879	741	0.401367	7.41064	0.400566	5.229	3.34954e-06	841	0.401364	4.1958	20	13.6	289.4
0.400582	3.61865	0.401383	5.13232	0.398427	4.37451	742	0.401375	6.01758	0.398423	4.73731	2.31481e-07	1483	0.401375	5.79102	742	0.400575	3.70508	0.398423	4.73731	7.44907e-07	1282	0.400574	3.58984	742	0.401375	6.01758	0.400575	3.70508	3.34722e-06	842	0.401372	3.75684	20	64.36	289.2
0.400591	3.57031	0.401392	3.37207	0.398431	5.01367	743	0.401383	5.13232	0.398427	4.37451	2.31481e-07	1485	0.401383	5.76269	743	0.400582	3.61865	0.398427	4.37451	6.62037e-08	1284	0.400582	4.98535	743	0.401383	5.13232	0.400582	3.61865	3.34074e-06	843	0.40138	4.37012	20	5.72	288.64
0.400599	3.19336	0.401399	5.51416	0.398435	5.09082	744	0.401392	3.37207	0.398431	5.01367	9.14352e-07	1487	0.401391	4.97998	744	0.400591	3.57031	0.398431	5.01367	7.65278e-07	1286	0.40059	4.34473	744	0.401392	3.37207	0.400591	3.57031	3.79028e-06	845	0.401396	4.09082	79	66.12	327.48
0.400607	4.23535	0.401407	4.81641	0.398439	6.05957	745	0.401399	5.51416	0.398435	5.09082	2.43056e-07	1489	0.401399	5.68115	745	0.400599	3.19336	0.398435	5.09082	7.60185e-07	1288	0.400598	5.29541	745	0.401399	5.51416	0.400599	3.19336	3.47824e-06	845	0.401396	4.09082	21	65.68	300.52
0.400615	4.34961	0.401415	3.7251	0.398443	3.60742	746	0.401407	4.81641	0.398439	6.05957	2.31481e-07	1491	0.401407	5.70361	746	0.400607	4.23535	0.398439	6.05957	8.12963e-07	1290	0.400606	5.41406	746	0.401407	4.81641	0.400607	4.23535	3.30231e-06	846	0.401404	4.97461	20	70.24	285.32
0.400623	4.43848	0.401423	4.4917	0.398447	5.23047	747	0.401415	3.7251	0.398443	3.60742	8.91204e-07	1493	0.401415	5.26172	747	0.400615	4.34961	0.398443	3.60742	7.22685e-07	1292	0.400614	6.72705	747	0.401415	3.7251	0.400615	4.34961	3.20231e-06	848	0.401419	4.54688	77	62.44	276.68
0.40063	3.36914	0.401431	6.18945	0.398451	4.89893	748	0.401423	4.4917	0.398447	5.23047	8.68056e-07	1495	0.401423	5.06055	748	0.400623	4.43848	0.398447	5.23047	7.36574e-07	1294	0.400622	4.52197	748	0.401423	4.4917	0.400623	4.43848	3.2162e-06	849	0.401427	4.20215	75	63.64	277.88
0.400639	3.61133	0.401439	4.70996	0.398455	6.75342	749	0.401431	6.18945	0.398451	4.89893	2.43056e-07	1497	0.40143	4.45996	749	0.40063	3.36914	0.398451	4.89893	1.62037e-07	1296	0.40063	6.21143	749	0.401431	6.18945	0.40063	3.36914	3.99444e-06	849	0.401427	4.20215	21	14	345.12
0.400647	3.42139	0.401447	4.79981	0.398459	3.61816	750	0.401439	4.70996	0.398455	6.75342	2.19907e-07	1499	0.401438	5.80127	750	0.400639	3.61133	0.398455	6.75342	6.52778e-07	1298	0.400638	3.43506	750	0.401439	4.70996	0.400639	3.61133	3.39954e-06	850	0.401435	4.28467	19	56.4	293.72
0.400655	3.64063	0.401455	3.76074	0.398463	5.01221	751	0.401447	4.79981	0.398459	3.61816	2.5463e-07	1501	0.401446	4.97461	751	0.400647	3.42139	0.398459	3.61816	8.01389e-07	1300	0.400646	8.39893	751	0.401447	4.79981	0.400647	3.42139	3.45093e-06	851	0.401443	4.40088	22	69.24	298.16
0.400662	3.54346	0.401463	3.33691	0.398467	4.89502	752	0.401455	3.76074	0.398463	5.01221	2.19907e-07	1503	0.401454	4.74609	752	0.400655	3.64063	0.398463	5.01221	6.80556e-07	1302	0.400654	4.15723	752	0.401455	3.76074	0.400655	3.64063	3.50648e-06	852	0.401451	3.2915	19	58.8	302.96
0.40067	4.0249	0.40147	5.94238	0.398471	5.92481	753	0.401463	3.33691	0.398467	4.89502	8.68056e-07	1505	0.401462	5.81885	753	0.400662	3.54346	0.398467	4.89502	1.87037e-07	1304	0.400662	6.30273	753	0.401463	3.33691	0.400662	3.54346	3.79815e-06	854	0.401467	3.51514	75	16.16	328.16
0.400678	3.45508	0.401479	5.01367	0.398475	4.53516	754	0.40147	5.94238	0.398471	5.92481	2.08333e-07	1507	0.40147	5.11963	754	0.40067	4.0249	0.398471	5.92481	6.62037e-08	1306	0.40067	4.5376	754	0.40147	5.94238	0.40067	4.0249	3.55139e-06	854	0.401467	3.51514	18	5.72	306.84
0.400687	4.68506	0.401486	5.07178	0.398479	4.68701	755	0.401479	5.01367	0.398475	4.53516	8.56481e-07	1509	0.401478	5.93994	755	0.400678	3.45508	0.398475	4.53516	8.14815e-07	1308	0.400678	6.61133	755	0.401479	5.01367	0.400678	3.45508	3.96065e-06	856	0.401483	3.9126	74	70.4	342.2
0.400695	3.57422	0.401494	4.84863	0.398483	3.83545	756	0.401486	5.07178	0.398479	4.68701	1.73611e-07	1511	0.401486	4.62305	756	0.400687	4.68506	0.398479	4.68701	7.36111e-07	1310	0.400686	5.03711	756	0.401486	5.07178	0.400687	4.68506	3.42361e-06	856	0.401483	3.9126	15	63.6	295.8
0.400703	3.28809	0.401502	4.00049	0.398487	4.41406	757	0.401494	4.84863	0.398483	3.83545	2.31481e-07	1513	0.401494	5.16406	757	0.400695	3.57422	0.398483	3.83545	7.84722e-07	1312	0.400694	4.53369	757	0.401494	4.84863	0.400695	3.57422	3.45185e-06	857	0.401491	3.95508	20	67.8	298.24
0.40071	3.35352	0.40151	5.3042	0.398491	3.10693	758	0.401502	4.00049	0.398487	4.41406	1.85185e-07	1515	0.401502	4.54541	758	0.400703	3.28809	0.398487	4.41406	6.90278e-07	1314	0.400702	4.83008	758	0.401502	4.00049	0.400703	3.28809	3.31481e-06	858	0.401499	3.0581	16	59.64	286.4
0.400719	3.81982	0.40152	2.75781	0.398495	4.18652	759	0.40151	5.3042	0.398491	3.10693	1.73611e-07	1517	0.40151	5.68945	759	0.40071	3.35352	0.398491	3.10693	1.23148e-07	1316	0.40071	4.72217	759	0.40151	5.3042	0.40071	3.35352	3.4662e-06	859	0.401507	3.45996	15	10.64	299.48
0.400726	3.67578	0.401526	3.78174	0.398499	3.34473	760	0.40152	2.75781	0.398495	4.18652	1.59722e-06	1519	0.401518	5.12451	760	0.400719	3.81982	0.398495	4.18652	7.21296e-07	1318	0.400718	5.82373	760	0.40152	2.75781	0.400719	3.81982	3.11667e-06	861	0.401523	3.40234	138	62.32	269.28
0.400734	3.51856	0.401534	3.6958	0.398503	4.77637	761	0.401526	3.78174	0.398499	3.34473	1.38889e-07	1521	0.401526	5.47217	761	0.400726	3.67578	0.398499	3.34473	9.30556e-08	1320	0.400726	5.15771	761	0.401526	3.78174	0.400726	3.67578	3.44583e-06	861	0.401523	3.40234	12	8.04	297.72
0.400742	3.90185	0.401542	3.83838	0.398507	3.72607	762	0.401534	3.6958	0.398503	4.77637	2.08333e-07	1523	0.401534	4.15967	762	0.400734	3.51856	0.398503	4.77637	1.99537e-07	1322	0.400734	6.69238	762	0.401534	3.6958	0.400734	3.51856	3.33519e-06	862	0.401531	3.43897	18	17.24	288.16
0.40075	3.46582	0.40155	4.86426	0.398511	4.16894	763	0.401542	3.83838	0.398507	3.72607	1.27315e-07	1525	0.401542	5.70606	763	0.400742	3.90185	0.398507	3.72607	7.87037e-08	1324	0.400742	4.98291	763	0.401542	3.83838	0.400742	3.90185	3.38241e-06	863	0.401538	3.01318	11	6.8	292.24
0.400758	4.40967	0.401558	4.19141	0.398515	3.66748	764	0.40155	4.86426	0.398511	4.16894	1.96759e-07	1527	0.401549	5.11572	764	0.40075	3.46582	0.398511	4.16894	1.85185e-07	1326	0.40075	5.25098	764	0.40155	4.86426	0.40075	3.46582	3.27593e-06	864	0.401546	3.80664	17	16	283.04
0.400766	3.53174	0.401566	5.17822	0.398519	6.08984	765	0.401558	4.19141	0.398515	3.66748	8.33333e-07	1529	0.401557	4.08057	765	0.400758	4.40967	0.398515	3.66748	1.83333e-07	1328	0.400758	4.81006	765	0.401558	4.19141	0.400758	4.40967	3.22176e-06	865	0.401555	2.92236	72	15.84	278.36
0.400775	3.66846	0.401574	5.07861	0.398523	4.18848	766	0.401566	5.17822	0.398519	6.08984	8.7963e-07	1531	0.401566	4.92432	766	0.400766	3.53174	0.398519	6.08984	1.39352e-07	1330	0.400766	4.4917	766	0.401566	5.17822	0.400766	3.53174	3.86481e-06	867	0.40157	3.09229	76	12.04	333.92
0.400783	3.45361	0.401582	4.86719	0.398527	4.12549	767	0.401574	5.07861	0.398523	4.18848	2.31481e-07	1533	0.401574	4.71631	767	0.400775	3.66846	0.398523	4.18848	7.25926e-07	1332	0.400774	5.27588	767	0.401574	5.07861	0.400775	3.66846	3.45e-06	867	0.40157	3.09229	20	62.72	298.08
0.400791	3.05078	0.40159	6.52832	0.398531	4.19775	768	0.401582	4.86719	0.398527	4.12549	2.19907e-07	1535	0.401581	7.18408	768	0.400783	3.45361	0.398527	4.12549	7.16667e-07	1334	0.400782	5.5835	768	0.401582	4.86719	0.400783	3.45361	2.54352e-06	868	0.401579	2.82471	19	61.92	219.76
0.400799	2.95898	0.401597	4.87061	0.398535	5.87842	769	0.40159	6.52832	0.398531	4.19775	2.43056e-07	1537	0.401589	6.01953	769	0.400791	3.05078	0.398531	4.19775	7.11574e-07	1336	0.40079	4.22607	769	0.40159	6.52832	0.400791	3.05078	3.28333e-06	869	0.401586	4.35254	21	61.48	283.68
0.400807	4.59082	0.401605	4.31787	0.398539	3.86133	770	0.401597	4.87061	0.398535	5.87842	2.89352e-07	1539	0.401597	6.14356	770	0.400799	2.95898	0.398535	5.87842	7.02315e-07	1338	0.400798	4.52979	770	0.401597	4.87061	0.400799	2.95898	3.31898e-06	870	0.401594	4.74365	25	60.68	286.76
0.400815	3.71533	0.401614	5.16894	0.398543	4.63721	771	0.401605	4.31787	0.398539	3.86133	2.31481e-07	1541	0.401605	4.93164	771	0.400807	4.59082	0.398539	3.86133	7.97222e-07	1340	0.400806	6.65723	771	0.401605	4.31787	0.400807	4.59082	3.40509e-06	871	0.401602	3.42871	20	68.88	294.2
0.400822	2.98486	0.401622	3.5542	0.398547	4.00977	772	0.401614	5.16894	0.398543	4.63721	9.25926e-07	1543	0.401613	4.6499	772	0.400815	3.71533	0.398543	4.63721	7.30093e-07	1342	0.400814	6.56348	772	0.401614	5.16894	0.400815	3.71533	3.27222e-06	873	0.401617	3.85547	80	63.08	282.72
0.40083	3.88965	0.401629	3.72754	0.398551	5.53418	773	0.401622	3.5542	0.398547	4.00977	8.91204e-07	1545	0.401621	5.7124	773	0.400822	2.98486	0.398547	4.00977	1.20833e-07	1344	0.400822	5.38525	773	0.401622	3.5542	0.400822	2.98486	3.30185e-06	874	0.401625	4.81885	77	10.44	285.28
0.400838	4.10205	0.401637	5.53955	0.398555	3.93555	774	0.401629	3.72754	0.398551	5.53418	2.19907e-07	1547	0.401629	6.14795	774	0.40083	3.88965	0.398551	5.53418	2.11574e-07	1346	0.40083	6.24121	774	0.401629	3.72754	0.40083	3.88965	3.78148e-06	874	0.401625	4.81885	19	18.28	326.72
0.400847	3.23584	0.401645	5.95459	0.398559	4.64356	775	0.401637	5.53955	0.398555	3.93555	1.73611e-07	1549	0.401637	5.44678	775	0.400838	4.10205	0.398555	3.93555	1.25463e-07	1348	0.400838	4.75928	775	0.401637	5.53955	0.400838	4.10205	3.88657e-06	875	0.401633	4.90674	15	10.84	335.8
0.400855	3.50732	0.401653	5.2793	0.398563	4.00244	776	0.401645	5.95459	0.398559	4.64356	2.89352e-07	1551	0.401645	6.37061	776	0.400847	3.23584	0.398559	4.64356	7.43519e-07	1350	0.400846	7.0376	776	0.401645	5.95459	0.400847	3.23584	3.86528e-06	876	0.401641	5.54248	25	64.24	333.96
0.400863	2.90772	0.401661	3.521	0.398567	5.50244	777	0.401653	5.2793	0.398563	4.00244	2.66204e-07	1553	0.401653	6.07471	777	0.400855	3.50732	0.398563	4.00244	7.15278e-07	1352	0.400854	3.32519	777	0.401653	5.2793	0.400855	3.50732	4.01667e-06	877	0.401649	5.03369	23	61.8	347.04
0.400871	2.77295	0.401669	5.42481	0.398571	4.14551	778	0.401661	3.521	0.398567	5.50244	8.68056e-07	1555	0.40166	4.71191	778	0.400863	2.90772	0.398567	5.50244	7.29167e-07	1354	0.400862	6.28418	778	0.401661	3.521	0.400863	2.90772	3.86574e-06	878	0.401658	3.73096	75	63	334
0.400879	4.06152	0.401676	4.66846	0.398575	5.01269	779	0.401669	5.42481	0.398571	4.14551	2.31481e-07	1557	0.401668	7.72314	779	0.400871	2.77295	0.398571	4.14551	8.19907e-07	1356	0.40087	4.62646	779	0.401669	5.42481	0.400871	2.77295	2.47639e-06	879	0.401666	2.76758	20	70.84	213.96
0.400886	4.06445	0.401685	5.14404	0.398579	5.65186	780	0.401676	4.66846	0.398575	5.01269	2.08333e-07	1559	0.401676	6.17725	780	0.400879	4.06152	0.398575	5.01269	1.36435e-06	1358	0.400878	4.73779	780	0.401676	4.66846	0.400879	4.06152	3.34676e-06	880	0.401673	4.04248	18	117.88	289.16
0.400894	3.75537	0.401693	4.69824	0.398583	4.41699	781	0.401685	5.14404	0.398579	5.65186	9.25926e-07	1561	0.401684	5.92627	781	0.400886	4.06445	0.398579	5.65186	1.05556e-07	1360	0.400886	4.18701	781	0.401685	5.14404	0.400886	4.06445	3.26528e-06	882	0.401688	3.96631	80	9.12	282.12
0.400902	3.55566	0.4017	4.24854	0.398587	3.83935	782	0.401693	4.69824	0.398583	4.41699	8.68056e-07	1563	0.401692	6.50928	782	0.400894	3.75537	0.398583	4.41699	7.26852e-07	1362	0.400894	4.57715	782	0.401693	4.69824	0.400894	3.75537	3.93704e-06	883	0.401697	3.85107	75	62.8	340.16
0.40091	3.99512	0.401709	3.51563	0.398591	3.84277	783	0.4017	4.24854	0.398587	3.83935	1.85185e-07	1565	0.4017	4.54688	783	0.400902	3.55566	0.398587	3.83935	2.06019e-07	1364	0.400902	6.67481	783	0.4017	4.24854	0.400902	3.55566	3.4125e-06	883	0.401697	3.85107	16	17.8	294.84
0.400919	2.79932	0.401716	6.21582	0.398595	4.60303	784	0.401709	3.51563	0.398591	3.84277	1.35417e-06	1567	0.401708	5.60938	784	0.40091	3.99512	0.398591	3.84277	1.23148e-07	1366	0.40091	6.61621	784	0.401709	3.51563	0.40091	3.99512	2.825e-06	885	0.401712	4.18359	117	10.64	244.08
0.400926	4.54492	0.401724	3.90332	0.398599	4.61963	785	0.401716	6.21582	0.398595	4.60303	1.96759e-07	1569	0.401716	6.69385	785	0.400919	2.79932	0.398595	4.60303	1.53704e-06	1368	0.400918	3.47168	785	0.401716	6.21582	0.400919	2.79932	4.08472e-06	885	0.401712	4.18359	17	132.8	352.92
0.400934	4.44189	0.401733	4.31152	0.398602	5.11133	786	0.401724	3.90332	0.398599	4.61963	1.15741e-07	1571	0.401724	3.97217	786	0.400926	4.54492	0.398599	4.61963	1.27778e-07	1370	0.400926	6.15088	786	0.401724	3.90332	0.400926	4.54492	3.34769e-06	886	0.401721	3.94434	10	11.04	289.24
0.400943	3.90527	0.401741	4.19629	0.398606	5.37646	787	0.401733	4.31152	0.398602	5.11133	8.33333e-07	1573	0.401732	5.81934	787	0.400934	4.44189	0.398602	5.11133	1.64815e-07	1372	0.400934	5.52051	787	0.401733	4.31152	0.400934	4.44189	3.21806e-06	888	0.401736	4.73877	72	14.24	278.04
0.40095	4.8457	0.401749	3.92725	0.39861	4.30811	788	0.401741	4.19629	0.398606	5.37646	9.02778e-07	1575	0.40174	4.77051	788	0.400943	3.90527	0.398606	5.37646	7.59722e-07	1374	0.400942	6.85254	788	0.401741	4.19629	0.400943	3.90527	3.20139e-06	889	0.401744	3.03711	78	65.64	276.6
0.400958	5.45898	0.401756	4.40283	0.398614	5.40186	789	0.401749	3.92725	0.39861	4.30811	9.25926e-07	1577	0.401748	6.24414	789	0.40095	4.8457	0.39861	4.30811	2.43056e-07	1376	0.40095	4.17578	789	0.401749	3.92725	0.40095	4.8457	4.63426e-06	889	0.401744	3.03711	80	21	400.4
0.400966	4.1709	0.401764	5.18799	0.398618	4.36914	790	0.401756	4.40283	0.398614	5.40186	1.85185e-07	1579	0.401756	5.64307	790	0.400958	5.45898	0.398614	5.40186	1.53704e-07	1378	0.400958	4.85596	790	0.401756	4.40283	0.400958	5.45898	2.48704e-06	890	0.401753	2.80371	16	13.28	214.88
0.400974	3.55615	0.401772	5.78369	0.398622	3.98291	791	0.401764	5.18799	0.398618	4.36914	8.68056e-07	1581	0.401763	6.18652	791	0.400966	4.1709	0.398618	4.36914	7.09722e-07	1380	0.400966	4.49365	791	0.401764	5.18799	0.400966	4.1709	3.85972e-06	892	0.401768	3.29834	75	61.32	333.48
0.400981	3.53076	0.40178	3.66553	0.398626	3.2168	792	0.401772	5.78369	0.398622	3.98291	1.73611e-07	1583	0.401771	6.45703	792	0.400974	3.55615	0.398622	3.98291	7.39352e-07	1382	0.400973	6.36328	792	0.401772	5.78369	0.400974	3.55615	3.35093e-06	892	0.401768	3.29834	15	63.88	289.52
0.40099	3.88818	0.401787	4.16504	0.39863	4.50684	793	0.40178	3.66553	0.398626	3.2168	8.33333e-07	1585	0.401779	4.87256	793	0.400981	3.53076	0.398626	3.2168	1.34259e-07	1384	0.400981	5.66748	793	0.40178	3.66553	0.400981	3.53076	3.31898e-06	894	0.401783	3.91357	72	11.6	286.76
0.400997	5.10352	0.401795	4.52344	0.398634	4.66553	794	0.401787	4.16504	0.39863	4.50684	1.38889e-07	1587	0.401787	4.69482	794	0.40099	3.88818	0.39863	4.50684	7.98611e-07	1386	0.400989	4.3208	794	0.401787	4.16504	0.40099	3.88818	3.94954e-06	894	0.401783	3.91357	12	69	341.24
0.401005	3.84961	0.401804	3.16309	0.398638	4.36914	795	0.401795	4.52344	0.398634	4.66553	1.50463e-07	1589	0.401795	5.40674	795	0.400997	5.10352	0.398634	4.66553	1.7037e-07	1388	0.400997	4.99268	795	0.401795	4.52344	0.400997	5.10352	3.37778e-06	895	0.401792	2.85742	13	14.72	291.84
0.401013	3.49023	0.401811	3.69971	0.398642	2.88818	796	0.401804	3.16309	0.398638	4.36914	9.375e-07	1591	0.401803	3.14258	796	0.401005	3.84961	0.398638	4.36914	1e-07	1390	0.401005	4.44824	796	0.401804	3.16309	0.401005	3.84961	3.16481e-06	897	0.401807	3.82031	81	8.64	273.44
0.401021	4.63623	0.40182	4.229	0.398646	4.94824	797	0.401811	3.69971	0.398642	2.88818	1.73611e-07	1593	0.401811	5.32813	797	0.401013	3.49023	0.398642	2.88818	1.52778e-07	1392	0.401013	5.77979	797	0.401811	3.69971	0.401013	3.49023	3.97639e-06	897	0.401807	3.82031	15	13.2	343.56
0.401029	4.54785	0.401827	4.00391	0.39865	4.14063	798	0.40182	4.229	0.398646	4.94824	8.68056e-07	1595	0.401819	4.43701	798	0.401021	4.63623	0.398646	4.94824	1.01389e-07	1394	0.401021	4.18555	798	0.40182	4.229	0.401021	4.63623	3.91157e-06	899	0.401824	2.89063	75	8.76	337.96
0.401037	4.66553	0.401836	4.7749	0.398654	4.28418	799	0.401827	4.00391	0.39865	4.14063	2.89352e-07	1597	0.401827	4.23193	799	0.401029	4.54785	0.39865	4.14063	1.88889e-07	1396	0.401029	5.0166	799	0.401827	4.00391	0.401029	4.54785	3.32222e-06	899	0.401824	2.89063	25	16.32	287.04
0.401045	3.9043	0.401843	5.31152	0.398658	4.12842	800	0.401836	4.7749	0.398654	4.28418	8.91204e-07	1599	0.401835	5.43848	800	0.401037	4.66553	0.398654	4.28418	1.18519e-07	1398	0.401036	5.38769	800	0.401836	4.7749	0.401037	4.66553	3.33194e-06	901	0.401839	3.61914	77	10.24	287.88
0.401053	3.91113	0.401851	5.5625	0.398662	4.66748	801	0.401843	5.31152	0.398658	4.12842	1.73611e-07	1601	0.401843	4.87354	801	0.401045	3.9043	0.398658	4.12842	8.13426e-07	1400	0.401044	3.66846	801	0.401843	5.31152	0.401045	3.9043	3.9713e-06	901	0.401839	3.61914	15	70.28	343.12
0.401061	3.38672	0.401859	6.00977	0.398666	4.76514	802	0.401851	5.5625	0.398662	4.66748	2.5463e-07	1603	0.401851	5.26172	802	0.401053	3.91113	0.398662	4.66748	8.11574e-07	1402	0.401052	6.61182	802	0.401851	5.5625	0.401053	3.91113	3.9963e-06	902	0.401847	3.771	22	70.12	345.28
0.40107	4.01221	0.401867	7.14209	0.39867	4.59326	803	0.401859	6.00977	0.398666	4.76514	2.43056e-07	1605	0.401859	4.88721	803	0.401061	3.38672	0.398666	4.76514	7.51852e-07	1404	0.401061	4.40771	803	0.401859	6.00977	0.401061	3.38672	3.39398e-06	903	0.401856	3.41553	21	64.96	293.24
0.401077	4.57471	0.401876	4.48926	0.398674	3.7251	804	0.401867	7.14209	0.39867	4.59326	2.66204e-07	1607	0.401867	5.60059	804	0.40107	4.01221	0.39867	4.59326	6.68981e-07	1406	0.401069	4.14453	804	0.401867	7.14209	0.40107	4.01221	3.92639e-06	904	0.401863	3.40039	23	57.8	339.24
0.401085	2.95117	0.401883	5.43799	0.398678	4.91455	805	0.401876	4.48926	0.398674	3.7251	9.02778e-07	1609	0.401875	5.16797	805	0.401077	4.57471	0.398674	3.7251	8.28704e-08	1408	0.401077	5.30029	805	0.401876	4.48926	0.401077	4.57471	3.33519e-06	906	0.401879	3.71484	78	7.16	288.16
0.401093	4.00732	0.401891	5.42236	0.398682	3.87012	806	0.401883	5.43799	0.398678	4.91455	2.89352e-07	1611	0.401883	5.08936	806	0.401085	2.95117	0.398678	4.91455	1.7037e-07	1410	0.401085	5.18213	806	0.401883	5.43799	0.401085	2.95117	3.94352e-06	907	0.401887	4.73389	25	14.72	340.72
0.401101	3.51953	0.401899	5.72412	0.398686	5.55225	807	0.401891	5.42236	0.398682	3.87012	2.31481e-07	1613	0.401891	6.12158	807	0.401093	4.00732	0.398682	3.87012	1.65278e-07	1412	0.401093	6.04785	807	0.401891	5.42236	0.401093	4.00732	3.92685e-06	907	0.401887	4.73389	20	14.28	339.28
0.401109	4.22998	0.401907	5.25	0.39869	4.33057	808	0.401899	5.72412	0.398686	5.55225	2.66204e-07	1615	0.401899	5.97607	808	0.401101	3.51953	0.398686	5.55225	8.13889e-07	1414	0.4011	5.13965	808	0.401899	5.72412	0.401101	3.51953	3.41296e-06	908	0.401896	4.13184	23	70.32	294.88
0.401116	3.54394	0.401915	4.32666	0.398694	5.42139	809	0.401907	5.25	0.39869	4.33057	2.66204e-07	1617	0.401907	6.09717	809	0.401109	4.22998	0.39869	4.33057	1.27778e-07	1416	0.401108	6.58545	809	0.401907	5.25	0.401109	4.22998	3.32546e-06	909	0.401904	4.47949	23	11.04	287.32
0.401124	4.16211	0.401923	5.15576	0.398698	5.28564	810	0.401915	4.32666	0.398694	5.42139	1.85185e-07	1619	0.401915	3.62891	810	0.401116	3.54394	0.398694	5.42139	1.57407e-07	1418	0.401116	4.58106	810	0.401915	4.32666	0.401116	3.54394	3.89583e-06	910	0.401911	4.82227	16	13.6	336.6
0.401133	4.05957	0.401931	6.87305	0.398702	4.16455	811	0.401923	5.15576	0.398698	5.28564	2.77778e-07	1621	0.401923	4.7915	811	0.401124	4.16211	0.398698	5.28564	1.36574e-07	1420	0.401124	5.87109	811	0.401923	5.15576	0.401124	4.16211	3.90509e-06	911	0.401919	3.91113	24	11.8	337.4
0.401141	4.44775	0.401939	9.01074	0.398706	4.99512	812	0.401931	6.87305	0.398702	4.16455	2.31481e-07	1623	0.401931	4.65723	812	0.401133	4.05957	0.398702	4.16455	8.84259e-08	1422	0.401133	5.08887	812	0.401931	6.87305	0.401133	4.05957	4.02593e-06	912	0.401927	4.26514	20	7.64	347.84
0.401148	3.80273	0.401947	7.53418	0.39871	5.32666	813	0.401939	9.01074	0.398706	4.99512	2.5463e-07	1625	0.401939	5.28564	813	0.401141	4.44775	0.398706	4.99512	7.41204e-07	1424	0.40114	5.6499	813	0.401939	9.01074	0.401141	4.44775	3.99306e-06	913	0.401935	5.5708	22	64.04	345
0.401157	4.02734	0.401955	6.146	0.398714	3.65576	814	0.401947	7.53418	0.39871	5.32666	1.15741e-07	1627	0.401947	3.84522	814	0.401148	3.80273	0.39871	5.32666	1.12963e-07	1426	0.401148	3.43408	814	0.401947	7.53418	0.401148	3.80273	3.93287e-06	914	0.401943	3.83594	10	9.76	339.8
0.401164	3.41455	0.401963	6.12207	0.398718	3.79883	815	0.401955	6.146	0.398714	3.65576	2.08333e-07	1629	0.401955	4.82764	815	0.401157	4.02734	0.398714	3.65576	7.77315e-07	1428	0.401156	5.21729	815	0.401955	6.146	0.401157	4.02734	4.03472e-06	915	0.401951	4.06445	18	67.16	348.6
0.401173	3.60156	0.401971	5.38086	0.398722	5.08154	816	0.401963	6.12207	0.398718	3.79883	2.31481e-07	1631	0.401963	5.78223	816	0.401164	3.41455	0.398718	3.79883	7.22222e-08	1430	0.401164	4.19873	816	0.401963	6.12207	0.401164	3.41455	4.05972e-06	916	0.401959	4.57471	20	6.24	350.76
0.401181	3.05566	0.401979	5.646	0.398726	5.18848	817	0.401971	5.38086	0.398722	5.08154	2.19907e-07	1633	0.401971	4.47803	817	0.401173	3.60156	0.398722	5.08154	7.6713e-07	1432	0.401172	6.61084	817	0.401971	5.38086	0.401173	3.60156	3.29537e-06	917	0.401968	5.39795	19	66.28	284.72
0.401188	3.53955	0.401988	4.43262	0.39873	3.81592	818	0.401979	5.646	0.398726	5.18848	2.43056e-07	1635	0.401979	5.29297	818	0.401181	3.05566	0.398726	5.18848	7.92593e-07	1434	0.40118	4.78027	818	0.401979	5.646	0.401181	3.05566	3.99537e-06	919	0.401983	4.18994	21	68.48	345.2
0.401197	3.59082	0.401995	5.13818	0.398734	4.53271	819	0.401988	4.43262	0.39873	3.81592	8.91204e-07	1637	0.401987	4.76416	819	0.401188	3.53955	0.39873	3.81592	7.17593e-08	1436	0.401188	5.30518	819	0.401988	4.43262	0.401188	3.53955	3.29583e-06	920	0.401991	4.56738	77	6.2	284.76
0.401204	3.52441	0.402003	6.52588	0.398738	4.46387	820	0.401995	5.13818	0.398734	4.53271	2.66204e-07	1639	0.401995	5.51953	820	0.401197	3.59082	0.398734	4.53271	6.85648e-07	1438	0.401196	3.97998	820	0.401995	5.13818	0.401197	3.59082	3.97269e-06	920	0.401991	4.56738	23	59.24	343.24
0.401212	5.01025	0.402011	5.20117	0.398742	5.5957	821	0.402003	6.52588	0.398738	4.46387	1.96759e-07	1641	0.402003	4.82227	821	0.401204	3.52441	0.398738	4.46387	9.9537e-08	1440	0.401204	5.15869	821	0.402003	6.52588	0.401204	3.52441	3.40093e-06	921	0.401999	4.76758	17	8.6	293.84
0.40122	3.52441	0.402019	5.06885	0.398746	3.54297	822	0.402011	5.20117	0.398742	5.5957	2.19907e-07	1643	0.40201	5.08057	822	0.401212	5.01025	0.398742	5.5957	1.13426e-07	1442	0.401212	3.58984	822	0.402011	5.20117	0.401212	5.01025	3.39444e-06	922	0.402007	4.375	19	9.8	293.28
0.401228	4.56055	0.402027	3.89453	0.39875	4.95606	823	0.402019	5.06885	0.398746	3.54297	1.73611e-07	1645	0.402019	4.81885	823	0.40122	3.52441	0.398746	3.54297	7.43056e-07	1444	0.40122	4.82519	823	0.402019	5.06885	0.40122	3.52441	3.39213e-06	923	0.402015	3.56445	15	64.2	293.08
0.401236	3.86621	0.402035	6.26514	0.398754	5.35742	824	0.402027	3.89453	0.39875	4.95606	8.68056e-07	1647	0.402026	5.30322	824	0.401228	4.56055	0.39875	4.95606	1.80093e-07	1446	0.401228	4.91748	824	0.402027	3.89453	0.401228	4.56055	3.36204e-06	925	0.402031	4.48047	75	15.56	290.48
0.401244	3.47559	0.402043	6.09033	0.398758	5.85156	825	0.402035	6.26514	0.398754	5.35742	2.5463e-07	1649	0.402034	6.46484	825	0.401236	3.86621	0.398754	5.35742	1.70833e-07	1448	0.401236	4.94971	825	0.402035	6.26514	0.401236	3.86621	4.01065e-06	925	0.402031	4.48047	22	14.76	346.52
0.401252	3.021	0.402051	6.25391	0.398761	4.54736	826	0.402043	6.09033	0.398758	5.85156	2.31481e-07	1651	0.402042	4.90137	826	0.401244	3.47559	0.398758	5.85156	7.0787e-07	1450	0.401244	6.28906	826	0.402043	6.09033	0.401244	3.47559	3.31574e-06	926	0.402039	3.79394	20	61.16	286.48
0.40126	3.20459	0.402058	5.54541	0.398766	4.18115	827	0.402051	6.25391	0.398761	4.54736	2.5463e-07	1653	0.40205	5.00684	827	0.401252	3.021	0.398761	4.54736	6.91204e-07	1452	0.401252	4.59814	827	0.402051	6.25391	0.401252	3.021	3.93287e-06	928	0.402054	4.27881	22	59.72	339.8
0.401268	3.08008	0.402066	4.97998	0.398769	6.76221	828	0.402058	5.54541	0.398766	4.18115	1.73611e-07	1655	0.402058	4.31006	828	0.40126	3.20459	0.398766	4.18115	7.86111e-07	1454	0.40126	3.65625	828	0.402058	5.54541	0.40126	3.20459	3.97222e-06	928	0.402054	4.27881	15	67.92	343.2
0.401276	3.59033	0.402074	5.17432	0.398773	4.2666	829	0.402066	4.97998	0.398769	6.76221	2.08333e-07	1657	0.402066	4.02051	829	0.401268	3.08008	0.398769	6.76221	6.76852e-07	1456	0.401268	5.16504	829	0.402066	4.97998	0.401268	3.08008	3.33519e-06	929	0.402063	3.72803	18	58.48	288.16
0.401284	3.02393	0.402082	4.40479	0.398777	5.13184	830	0.402074	5.17432	0.398773	4.2666	2.19907e-07	1659	0.402074	5.17334	830	0.401276	3.59033	0.398773	4.2666	7.37037e-07	1458	0.401275	5.55029	830	0.402074	5.17432	0.401276	3.59033	3.89815e-06	930	0.40207	3.83643	19	63.68	336.8
0.401292	3.79102	0.40209	5.60107	0.398781	4.03369	831	0.402082	4.40479	0.398777	5.13184	1.96759e-07	1661	0.402082	4.84766	831	0.401284	3.02393	0.398777	5.13184	7.69907e-07	1460	0.401284	4.87354	831	0.402082	4.40479	0.401284	3.02393	3.31481e-06	931	0.402079	3.94971	17	66.52	286.4
0.4013	3.88428	0.402098	4.57031	0.398785	4.56641	832	0.40209	5.60107	0.398781	4.03369	2.66204e-07	1663	0.40209	6.27051	832	0.401292	3.79102	0.398781	4.03369	7.64815e-07	1462	0.401291	6.35693	832	0.40209	5.60107	0.401292	3.79102	3.33565e-06	932	0.402087	3.98047	23	66.08	288.2
0.401308	4.24609	0.402107	3.30029	0.398789	6.40186	833	0.402098	4.57031	0.398785	4.56641	1.96759e-07	1665	0.402098	5.17432	833	0.4013	3.88428	0.398785	4.56641	6.74537e-07	1464	0.4013	4.30615	833	0.402098	4.57031	0.4013	3.88428	3.25231e-06	933	0.402095	4.10644	17	58.28	281
0.401316	3.03565	0.402114	4.35059	0.398793	3.31104	834	0.402107	3.30029	0.398789	6.40186	8.91204e-07	1667	0.402106	6.06885	834	0.401308	4.24609	0.398789	6.40186	8.46296e-07	1466	0.401307	6.12744	834	0.402107	3.30029	0.401308	4.24609	3.78287e-06	935	0.402111	3.42627	77	73.12	326.84
0.401324	4.7085	0.402122	4.3418	0.398797	4.229	835	0.402114	4.35059	0.398793	3.31104	1.73611e-07	1669	0.402114	4.88232	835	0.401316	3.03565	0.398793	3.31104	7.64352e-07	1468	0.401315	5.38672	835	0.402114	4.35059	0.401316	3.03565	3.48565e-06	935	0.402111	3.42627	15	66.04	301.16
0.401332	3.80518	0.402131	4.50537	0.398801	4.41211	836	0.402122	4.3418	0.398797	4.229	2.31481e-07	1671	0.402122	4.17285	836	0.401324	4.7085	0.398797	4.229	8.12963e-07	1470	0.401323	6.15723	836	0.402122	4.3418	0.401324	4.7085	3.36435e-06	936	0.402119	3.40479	20	70.24	290.68
0.40134	4.24951	0.402139	4.76416	0.398805	4.36328	837	0.402131	4.50537	0.398801	4.41211	8.68056e-07	1673	0.40213	4.97363	837	0.401332	3.80518	0.398801	4.41211	7.68981e-07	1472	0.401331	5.32861	837	0.402131	4.50537	0.401332	3.80518	4.03194e-06	938	0.402135	3.28662	75	66.44	348.36
0.401348	4.12939	0.402147	4.11182	0.398809	4.36182	838	0.402139	4.76416	0.398805	4.36328	9.25926e-07	1675	0.402138	5.60596	838	0.40134	4.24951	0.398805	4.36328	7.48148e-07	1474	0.401339	4.29199	838	0.402139	4.76416	0.40134	4.24951	4.03519e-06	938	0.402135	3.28662	80	64.64	348.64
0.401357	2.76807	0.402154	6.86377	0.398813	4.35205	839	0.402147	4.11182	0.398809	4.36182	9.14352e-07	1677	0.402146	5.29932	839	0.401348	4.12939	0.398809	4.36182	7.96759e-07	1476	0.401347	4.63623	839	0.402147	4.11182	0.401348	4.12939	3.14028e-06	939	0.402144	2.89502	79	68.84	271.32
0.401364	4.1958	0.402162	4.63623	0.398817	4.35547	840	0.402154	6.86377	0.398813	4.35205	2.5463e-07	1679	0.402154	6.87451	840	0.401357	2.76807	0.398813	4.35205	1.5875e-06	1478	0.401355	5.12891	840	0.402154	6.86377	0.401357	2.76807	3.33194e-06	940	0.402151	3.84717	22	137.16	287.88
0.401372	3.75684	0.402171	3.99268	0.398821	4.88281	841	0.402162	4.63623	0.398817	4.35547	2.31481e-07	1681	0.402162	5.5542	841	0.401364	4.1958	0.398817	4.35547	7.59259e-07	1480	0.401363	5.67529	841	0.402162	4.63623	0.401364	4.1958	3.20231e-06	941	0.402159	4.04688	20	65.6	276.68
0.40138	4.37012	0.402179	3.28906	0.398825	3.6499	842	0.402171	3.99268	0.398821	4.88281	8.91204e-07	1683	0.40217	5.4043	842	0.401372	3.75684	0.398821	4.88281	7.73148e-07	1482	0.401371	3.73438	842	0.402171	3.99268	0.401372	3.75684	3.90972e-06	943	0.402174	3.8081	77	66.8	337.8
0.401388	3.50879	0.402186	6.14258	0.398829	4.22168	843	0.402179	3.28906	0.398825	3.6499	9.02778e-07	1685	0.402178	5.43848	843	0.40138	4.37012	0.398825	3.6499	7.68056e-07	1484	0.401379	6.24609	843	0.402179	3.28906	0.40138	4.37012	3.92361e-06	944	0.402182	3.58594	78	66.36	339
0.401396	4.09082	0.402194	6.36426	0.398833	3.96924	844	0.402186	6.14258	0.398829	4.22168	2.31481e-07	1687	0.402186	6.13184	844	0.401388	3.50879	0.398829	4.22168	7.62963e-07	1486	0.401387	4.21191	844	0.402186	6.14258	0.401388	3.50879	3.42593e-06	944	0.402182	3.58594	20	65.92	296
0.401404	4.97461	0.402203	4.6665	0.398837	5.44336	845	0.402194	6.36426	0.398833	3.96924	1.73611e-07	1689	0.402194	4.58447	845	0.401396	4.09082	0.398833	3.96924	7.11574e-07	1488	0.401395	4.43994	845	0.402194	6.36426	0.401396	4.09082	3.33102e-06	945	0.402191	3.45898	15	61.48	287.8
0.401411	4.49121	0.40221	6.22705	0.398841	3.82178	846	0.402203	4.6665	0.398837	5.44336	8.91204e-07	1691	0.402202	5.38721	846	0.401404	4.97461	0.398837	5.44336	7.83333e-07	1490	0.401403	5.54199	846	0.402203	4.6665	0.401404	4.97461	3.24954e-06	947	0.402206	4.35938	77	67.68	280.76
0.401419	4.54688	0.402218	6.61328	0.398845	4.26758	847	0.40221	6.22705	0.398841	3.82178	1.73611e-07	1693	0.40221	4.62549	847	0.401411	4.49121	0.398841	3.82178	1.12963e-07	1492	0.401411	5.18506	847	0.40221	6.22705	0.401411	4.49121	4.07685e-06	947	0.402206	4.35938	15	9.76	352.24
0.401427	4.20215	0.402226	5.92676	0.398849	3.93066	848	0.402218	6.61328	0.398845	4.26758	2.08333e-07	1695	0.402218	4.79346	848	0.401419	4.54688	0.398845	4.26758	1.35185e-07	1494	0.401419	5.41113	848	0.402218	6.61328	0.401419	4.54688	3.39769e-06	948	0.402215	4.72119	18	11.68	293.56
0.401435	4.28467	0.402234	5.00537	0.398853	5.02197	849	0.402226	5.92676	0.398849	3.93066	1.85185e-07	1697	0.402226	5.08789	849	0.401427	4.20215	0.398849	3.93066	1.72222e-07	1496	0.401427	4.60498	849	0.402226	5.92676	0.401427	4.20215	3.2375e-06	949	0.402223	4.1958	16	14.88	279.72
0.401443	4.40088	0.402243	4.93945	0.398857	3.59912	850	0.402234	5.00537	0.398853	5.02197	2.43056e-07	1699	0.402234	5.1665	850	0.401435	4.28467	0.398853	5.02197	7.20833e-07	1498	0.401434	4.24512	850	0.402234	5.00537	0.401435	4.28467	3.31204e-06	950	0.402231	3.96582	21	62.28	286.16
0.401451	3.2915	0.40225	6.99365	0.398861	3.81543	851	0.402243	4.93945	0.398857	3.59912	9.02778e-07	1701	0.402242	4.9209	851	0.401443	4.40088	0.398857	3.59912	7.15741e-07	1500	0.401442	4.54736	851	0.402243	4.93945	0.401443	4.40088	3.28426e-06	952	0.402246	3.46973	78	61.84	283.76
0.401459	4.10303	0.402258	6	0.398865	3.04394	852	0.40225	6.99365	0.398861	3.81543	1.73611e-07	1703	0.40225	5.6709	852	0.401451	3.2915	0.398861	3.81543	6.71759e-07	1502	0.40145	4.43311	852	0.40225	6.99365	0.401451	3.2915	4.04213e-06	952	0.402246	3.46973	15	58.04	349.24
0.401467	3.51514	0.402266	5.29297	0.398869	5.26025	853	0.402258	6	0.398865	3.04394	2.31481e-07	1705	0.402258	5.61816	853	0.401459	4.10303	0.398865	3.04394	7.08796e-07	1504	0.401458	5.92285	853	0.402258	6	0.401459	4.10303	3.33565e-06	953	0.402255	5.22021	20	61.24	288.2
0.401475	4.24707	0.402274	6.58545	0.398873	3.67578	854	0.402266	5.29297	0.398869	5.26025	2.08333e-07	1707	0.402266	6.46875	854	0.401467	3.51514	0.398869	5.26025	7.0787e-07	1506	0.401466	4.75537	854	0.402266	5.29297	0.401467	3.51514	3.45648e-06	954	0.402262	3.59522	18	61.16	298.64
0.401483	3.9126	0.402282	5.21631	0.398877	4.34521	855	0.402274	6.58545	0.398873	3.67578	2.5463e-07	1709	0.402274	6.94287	855	0.401475	4.24707	0.398873	3.67578	7.29167e-07	1508	0.401474	5.51221	855	0.402274	6.58545	0.401475	4.24707	3.33102e-06	955	0.40227	5.04102	22	63	287.8
0.401491	3.95508	0.40229	5.15186	0.398881	5.24316	856	0.402282	5.21631	0.398877	4.34521	9.375e-07	1711	0.402282	6.14356	856	0.401483	3.9126	0.398877	4.34521	8.00926e-07	1510	0.401482	6.60205	856	0.402282	5.21631	0.401483	3.9126	3.3e-06	957	0.402286	4.09375	81	69.2	285.12
0.401499	3.0581	0.402298	5.47607	0.398885	5.45752	857	0.40229	5.15186	0.398881	5.24316	9.02778e-07	1713	0.40229	4.85693	857	0.401491	3.95508	0.398881	5.24316	7.37963e-07	1512	0.40149	6.09375	857	0.40229	5.15186	0.401491	3.95508	3.24861e-06	958	0.402294	4.29981	78	63.76	280.68
0.401507	3.45996	0.402306	6.22217	0.398889	3.76221	858	0.402298	5.47607	0.398885	5.45752	2.66204e-07	1715	0.402297	5.10059	858	0.401499	3.0581	0.398885	5.45752	8.05556e-07	1514	0.401498	5.16113	858	0.402298	5.47607	0.401499	3.0581	3.98519e-06	958	0.402294	4.29981	23	69.6	344.32
0.401515	3.0957	0.402314	5.08106	0.398893	4.29102	859	0.402306	6.22217	0.398889	3.76221	1.96759e-07	1717	0.402305	5.20996	859	0.401507	3.45996	0.398889	3.76221	7.00463e-07	1516	0.401506	6.25928	859	0.402306	6.22217	0.401507	3.45996	3.30185e-06	959	0.402302	3.2876	17	60.52	285.28
0.401523	3.40234	0.402322	5.12891	0.398897	3.64063	860	0.402314	5.08106	0.398893	4.29102	9.14352e-07	1719	0.402313	5.62012	860	0.401515	3.0957	0.398893	4.29102	6.56481e-07	1518	0.401514	4.32568	860	0.402314	5.08106	0.401515	3.0957	3.90185e-06	961	0.402318	3.26221	79	56.72	337.12
0.401531	3.43897	0.40233	4.80859	0.398901	5.44824	861	0.402322	5.12891	0.398897	3.64063	2.66204e-07	1721	0.402321	5.02344	861	0.401523	3.40234	0.398897	3.64063	7.6713e-07	1520	0.401522	4.38428	861	0.402322	5.12891	0.401523	3.40234	3.45926e-06	961	0.402318	3.26221	23	66.28	298.88
0.401538	3.01318	0.402338	5.56152	0.398905	4.25879	862	0.40233	4.80859	0.398901	5.44824	9.02778e-07	1723	0.40233	4.40039	862	0.401531	3.43897	0.398901	5.44824	7.38889e-07	1522	0.40153	7.24219	862	0.40233	4.80859	0.401531	3.43897	4.66296e-06	962	0.402326	3.59961	78	63.84	402.88
0.401546	3.80664	0.402346	3.95117	0.398909	5.16357	863	0.402338	5.56152	0.398905	4.25879	2.08333e-07	1725	0.402338	5.16748	863	0.401538	3.01318	0.398905	4.25879	7.37963e-07	1524	0.401538	4.42578	863	0.402338	5.56152	0.401538	3.01318	2.5125e-06	963	0.402335	2.83643	18	63.76	217.08
0.401555	2.92236	0.402354	4.73486	0.398913	5.60938	864	0.402346	3.95117	0.398909	5.16357	2.31481e-07	1727	0.402346	4.02295	864	0.401546	3.80664	0.398909	5.16357	7.86574e-07	1526	0.401546	6.38867	864	0.402346	3.95117	0.401546	3.80664	3.47222e-06	964	0.402342	3.66943	20	67.96	300
0.401562	4.58838	0.402362	5.22656	0.398917	7.32861	865	0.402354	4.73486	0.398913	5.60938	2.31481e-07	1729	0.402354	5.12256	865	0.401555	2.92236	0.398913	5.60938	1.50046e-06	1528	0.401554	5.0957	865	0.402354	4.73486	0.401555	2.92236	3.47731e-06	965	0.40235	3.07471	20	129.64	300.44
0.40157	3.09229	0.402371	4.86475	0.398921	4.45313	866	0.402362	5.22656	0.398917	7.32861	1.73611e-07	1731	0.402362	3.99658	866	0.401562	4.58838	0.398917	7.32861	1.14352e-07	1530	0.401562	5.37744	866	0.402362	5.22656	0.401562	4.58838	4.07917e-06	966	0.402358	3.60205	15	9.88	352.44
0.401579	2.82471	0.402378	4.46143	0.398925	5.04102	867	0.402371	4.86475	0.398921	4.45313	9.02778e-07	1733	0.40237	5.17334	867	0.40157	3.09229	0.398921	4.45313	7.51389e-07	1532	0.40157	6.39941	867	0.402371	4.86475	0.40157	3.09229	3.34028e-06	968	0.402374	3.98193	78	64.92	288.6
0.401586	4.35254	0.402386	5.93604	0.398929	4.18359	868	0.402378	4.46143	0.398925	5.04102	2.08333e-07	1735	0.402378	4.4585	868	0.401579	2.82471	0.398925	5.04102	1.49583e-06	1534	0.401578	5.36816	868	0.402378	4.46143	0.401579	2.82471	4.03241e-06	968	0.402374	3.98193	18	129.24	348.4
0.401594	4.74365	0.402395	4.98584	0.398933	6.8042	869	0.402386	5.93604	0.398929	4.18359	2.43056e-07	1737	0.402386	6.69678	869	0.401586	4.35254	0.398929	4.18359	8.02315e-07	1536	0.401585	6.42969	869	0.402386	5.93604	0.401586	4.35254	3.35324e-06	969	0.402383	4.15039	21	69.32	289.72
0.401602	3.42871	0.402403	4.77979	0.398937	4.79248	870	0.402395	4.98584	0.398933	6.8042	8.33333e-07	1739	0.402394	5.64844	870	0.401594	4.74365	0.398933	6.8042	7.31944e-07	1538	0.401593	5.34766	870	0.402395	4.98584	0.401594	4.74365	3.37778e-06	971	0.402398	4.06934	72	63.24	291.84
0.40161	4.61279	0.402411	4.27881	0.398941	3.41211	871	0.402403	4.77979	0.398937	4.79248	8.68056e-07	1741	0.402402	5.24951	871	0.401602	3.42871	0.398937	4.79248	8.19444e-07	1540	0.401601	4.01416	871	0.402403	4.77979	0.401602	3.42871	3.3338e-06	972	0.402406	4.07764	75	70.8	288.04
0.401617	3.85547	0.402418	5.271	0.398945	5.87158	872	0.402411	4.27881	0.398941	3.41211	8.7963e-07	1743	0.40241	6.04443	872	0.40161	4.61279	0.398941	3.41211	8.10185e-07	1542	0.401609	5.61231	872	0.402411	4.27881	0.40161	4.61279	3.37824e-06	973	0.402414	3.98779	76	70	291.88
0.401625	4.81885	0.402427	4.34277	0.398949	5.12646	873	0.402418	5.271	0.398945	5.87158	2.08333e-07	1745	0.402418	4.96875	873	0.401617	3.85547	0.398945	5.87158	8.93519e-08	1544	0.401617	4.87549	873	0.402418	5.271	0.401617	3.85547	3.9713e-06	973	0.402414	3.98779	18	7.72	343.12
0.401633	4.90674	0.402435	4.95996	0.398953	3.9751	874	0.402427	4.34277	0.398949	5.12646	8.33333e-07	1747	0.402426	4.84814	874	0.401625	4.81885	0.398949	5.12646	2.34722e-07	1546	0.401625	7.67529	874	0.402427	4.34277	0.401625	4.81885	3.40185e-06	975	0.40243	3.45508	72	20.28	293.92
0.401641	5.54248	0.402442	4.91406	0.398957	4.71777	875	0.402435	4.95996	0.398953	3.9751	9.25926e-07	1749	0.402434	5.00342	875	0.401633	4.90674	0.398953	3.9751	1.64352e-07	1548	0.401633	4.49902	875	0.402435	4.95996	0.401633	4.90674	3.88843e-06	976	0.402439	2.99512	80	14.2	335.96
0.401649	5.03369	0.402451	4.54053	0.398961	4.53906	876	0.402442	4.91406	0.398957	4.71777	2.19907e-07	1751	0.402442	5.70801	876	0.401641	5.54248	0.398957	4.71777	2.43519e-07	1550	0.401641	6.57373	876	0.402442	4.91406	0.401641	5.54248	3.27593e-06	976	0.402439	2.99512	19	21.04	283.04
0.401658	3.73096	0.402458	7.02783	0.398965	5.14795	877	0.402451	4.54053	0.398961	4.53906	8.56481e-07	1753	0.40245	4.59473	877	0.401649	5.03369	0.398961	4.53906	1.26852e-07	1552	0.401649	5.0874	877	0.402451	4.54053	0.401649	5.03369	3.34352e-06	978	0.402454	3.43164	74	10.96	288.88
0.401666	2.76758	0.402466	6.54736	0.398969	4.6416	878	0.402458	7.02783	0.398965	5.14795	2.66204e-07	1755	0.402458	5.81396	878	0.401658	3.73096	0.398965	5.14795	7.63889e-07	1554	0.401657	4.48096	878	0.402458	7.02783	0.401658	3.73096	4.04074e-06	978	0.402454	3.43164	23	66	349.12
0.401673	4.04248	0.402474	4.21973	0.398973	5.02344	879	0.402466	6.54736	0.398969	4.6416	1.96759e-07	1757	0.402466	4.14356	879	0.401666	2.76758	0.398969	4.6416	1.55139e-06	1556	0.401665	4.93213	879	0.402466	6.54736	0.401666	2.76758	3.44259e-06	979	0.402463	3.62988	17	134.04	297.44
0.401681	3.09863	0.402483	4.70215	0.398977	3.99951	880	0.402474	4.21973	0.398973	5.02344	2.66204e-07	1759	0.402474	4.96777	880	0.401673	4.04248	0.398973	5.02344	7.15741e-07	1558	0.401672	4.54736	880	0.402474	4.21973	0.401673	4.04248	3.3287e-06	980	0.402471	3.2085	23	61.84	287.6
0.401688	3.96631	0.40249	5.37256	0.398981	5.07031	881	0.402483	4.70215	0.398977	3.99951	9.25926e-07	1761	0.402482	6.16846	881	0.401681	3.09863	0.398977	3.99951	7.91667e-07	1560	0.40168	6.57227	881	0.402483	4.70215	0.401681	3.09863	3.99074e-06	982	0.402487	3.62109	80	68.4	344.8
0.401697	3.85107	0.402498	5.46289	0.398985	4.82275	882	0.40249	5.37256	0.398981	5.07031	2.08333e-07	1763	0.40249	3.88086	882	0.401688	3.96631	0.398981	5.07031	8.24074e-08	1562	0.401688	4.25684	882	0.40249	5.37256	0.401688	3.96631	3.33565e-06	982	0.402487	3.62109	18	7.12	288.2
0.401705	3.92822	0.402506	6.69092	0.398989	6.35693	883	0.402498	5.46289	0.398985	4.82275	2.89352e-07	1765	0.402498	4.60791	883	0.401697	3.85107	0.398985	4.82275	7.31019e-07	1564	0.401696	5.26269	883	0.402498	5.46289	0.401697	3.85107	3.3375e-06	983	0.402495	3.86084	25	63.16	288.36
0.401712	4.18359	0.402515	5.89307	0.398993	4.05566	884	0.402506	6.69092	0.398989	6.35693	2.5463e-07	1767	0.402506	5.53467	884	0.401705	3.92822	0.398989	6.35693	7.17593e-07	1566	0.401704	5.35205	884	0.402506	6.69092	0.401705	3.92822	3.95417e-06	984	0.402502	4.70313	22	62	341.64
0.401721	3.94434	0.402523	3.7207	0.398997	4.93848	885	0.402515	5.89307	0.398993	4.05566	8.91204e-07	1769	0.402514	5.78369	885	0.401712	4.18359	0.398993	4.05566	8.19444e-08	1568	0.401712	4.6626	885	0.402515	5.89307	0.401712	4.18359	3.98843e-06	986	0.402519	4.19385	77	7.08	344.6
0.401728	4.31104	0.402531	3.49658	0.399001	4.01025	886	0.402523	3.7207	0.398997	4.93848	8.68056e-07	1771	0.402522	5.23193	886	0.401721	3.94434	0.398997	4.93848	7.72685e-07	1570	0.40172	5.83887	886	0.402523	3.7207	0.401721	3.94434	3.96759e-06	987	0.402527	4.78711	75	66.76	342.8
0.401736	4.73877	0.402539	3.36816	0.399005	6.01807	887	0.402531	3.49658	0.399001	4.01025	1.21528e-06	1773	0.40253	5.10254	887	0.401728	4.31104	0.399001	4.01025	1.1713e-07	1572	0.401728	4.02832	887	0.402531	3.49658	0.401728	4.31104	3.64583e-06	988	0.402535	4.3999	105	10.12	315
0.401744	3.03711	0.402546	4.16748	0.399009	4.47705	888	0.402539	3.36816	0.399005	6.01807	7.98611e-07	1775	0.402538	6	888	0.401736	4.73877	0.399005	6.01807	1.39352e-07	1574	0.401736	5.92773	888	0.402539	3.36816	0.401736	4.73877	3.93519e-06	988	0.402535	4.3999	69	12.04	340
0.401753	2.80371	0.402555	3.43555	0.399013	4.47168	889	0.402546	4.16748	0.399009	4.47705	2.5463e-07	1777	0.402546	3.77734	889	0.401744	3.03711	0.399009	4.47705	1.34259e-07	1576	0.401744	5.59814	889	0.402546	4.16748	0.401744	3.03711	3.32685e-06	989	0.402543	3.34473	22	11.6	287.44
0.40176	4.06885	0.402563	4.66064	0.399016	5.42139	890	0.402555	3.43555	0.399013	4.47168	8.68056e-07	1779	0.402554	4.26123	890	0.401753	2.80371	0.399013	4.47168	1.59861e-06	1578	0.401752	5.25146	890	0.402555	3.43555	0.401753	2.80371	3.37361e-06	991	0.402558	3.44971	75	138.12	291.48
0.401768	3.29834	0.40257	4.05176	0.39902	5.26563	891	0.402563	4.66064	0.399016	5.42139	8.7963e-07	1781	0.402562	5.96582	891	0.40176	4.06885	0.399016	5.42139	1.05093e-07	1580	0.40176	5.75	891	0.402563	4.66064	0.40176	4.06885	3.8875e-06	992	0.402567	3.41211	76	9.08	335.88
0.401776	3.76709	0.402579	5.4458	0.399024	4.5708	892	0.40257	4.05176	0.39902	5.26563	1.85185e-07	1783	0.40257	6.06152	892	0.401768	3.29834	0.39902	5.26563	7.5787e-07	1582	0.401767	6.12256	892	0.40257	4.05176	0.401768	3.29834	3.40417e-06	992	0.402567	3.41211	16	65.48	294.12
0.401783	3.91357	0.402586	6.07813	0.399028	4.02051	893	0.402579	5.4458	0.399024	4.5708	8.68056e-07	1785	0.402578	6.11426	893	0.401776	3.76709	0.399024	4.5708	7.2963e-07	1584	0.401775	5.84082	893	0.402579	5.4458	0.401776	3.76709	3.92269e-06	994	0.402583	3.06299	75	63.04	338.92
0.401792	2.85742	0.402595	4.90186	0.399032	5.34277	894	0.402586	6.07813	0.399028	4.02051	1.50463e-07	1787	0.402586	6.04981	894	0.401783	3.91357	0.399028	4.02051	1.93981e-07	1586	0.401783	5.44922	894	0.402586	6.07813	0.401783	3.91357	3.42685e-06	994	0.402583	3.06299	13	16.76	296.08
0.401799	3.57715	0.402602	4.49316	0.399036	6.11719	895	0.402595	4.90186	0.399032	5.34277	8.91204e-07	1789	0.402594	6.71631	895	0.401792	2.85742	0.399032	5.34277	7.88889e-07	1588	0.401791	6.08691	895	0.402595	4.90186	0.401792	2.85742	3.91157e-06	996	0.402599	3.67139	77	68.16	337.96
0.401807	3.82031	0.402611	5.73975	0.39904	5.3042	896	0.402602	4.49316	0.399036	6.11719	2.43056e-07	1791	0.402602	5.43066	896	0.401799	3.57715	0.399036	6.11719	1.10185e-07	1590	0.401799	4.66406	896	0.402602	4.49316	0.401799	3.57715	3.41481e-06	996	0.402599	3.67139	21	9.52	295.04
0.401815	4.84375	0.402619	4.62744	0.399044	4.76221	897	0.402611	5.73975	0.39904	5.3042	9.25926e-07	1793	0.40261	5.65283	897	0.401807	3.82031	0.39904	5.3042	1.6713e-07	1592	0.401807	2.8291	897	0.402611	5.73975	0.401807	3.82031	3.88148e-06	998	0.402615	4.75098	80	14.44	335.36
0.401824	2.89063	0.402627	4.78027	0.399048	5.97412	898	0.402619	4.62744	0.399044	4.76221	9.25926e-07	1795	0.402618	4.69336	898	0.401815	4.84375	0.399044	4.76221	8.42593e-08	1594	0.401815	5.07031	898	0.402619	4.62744	0.401815	4.84375	3.85324e-06	999	0.402623	3.27148	80	7.28	332.92
0.401832	4.86914	0.402634	5.40332	0.399052	6.1333	899	0.402627	4.78027	0.399048	5.97412	9.02778e-07	1797	0.402626	6.54102	899	0.401824	2.89063	0.399048	5.97412	7.05556e-07	1596	0.401823	3.28272	899	0.402627	4.78027	0.401824	2.89063	4.025e-06	1000	0.402631	3.98731	78	60.96	347.76
0.401839	3.61914	0.402643	4.92285	0.399056	4.08691	900	0.402634	5.40332	0.399052	6.1333	1.96759e-07	1799	0.402634	4.77393	900	0.401832	4.86914	0.399052	6.1333	8.12037e-07	1598	0.401831	5.69531	900	0.402634	5.40332	0.401832	4.86914	3.40556e-06	1000	0.402631	3.98731	17	70.16	294.24
0.401847	3.771	0.402651	5.04883	0.39906	4.86182	901	0.402643	4.92285	0.399056	4.08691	8.91204e-07	1801	0.402642	6.3418	901	0.401839	3.61914	0.399056	4.08691	1.14352e-07	1600	0.401839	4.69531	901	0.402643	4.92285	0.401839	3.61914	3.99491e-06	1002	0.402647	3.95068	77	9.88	345.16
0.401856	3.41553	0.402658	5.11523	0.399064	4.34424	902	0.402651	5.04883	0.39906	4.86182	9.02778e-07	1803	0.40265	6.07129	902	0.401847	3.771	0.39906	4.86182	1.7037e-07	1602	0.401847	5.8457	902	0.402651	5.04883	0.401847	3.771	3.87407e-06	1003	0.402655	3.49316	78	14.72	334.72
0.401863	3.40039	0.402666	6.82373	0.399068	6.18018	903	0.402658	5.11523	0.399064	4.34424	2.5463e-07	1805	0.402658	7.31934	903	0.401856	3.41553	0.399064	4.34424	7.61111e-07	1604	0.401855	6.04346	903	0.402658	5.11523	0.401856	3.41553	3.44074e-06	1003	0.402655	3.49316	22	65.76	297.28
0.401871	3.98535	0.402674	6.12598	0.399072	4.72852	904	0.402666	6.82373	0.399068	6.18018	2.31481e-07	1807	0.402666	5.79297	904	0.401863	3.40039	0.399068	6.18018	2.1713e-07	1606	0.401863	5.4043	904	0.402666	6.82373	0.401863	3.40039	3.31111e-06	1004	0.402663	3.93945	20	18.76	286.08
0.401879	3.71484	0.402683	4.24268	0.399076	4.83252	905	0.402674	6.12598	0.399072	4.72852	2.77778e-07	1809	0.402674	4.85107	905	0.401871	3.98535	0.399072	4.72852	1.73148e-07	1608	0.401871	5.05859	905	0.402674	6.12598	0.401871	3.98535	3.92176e-06	1006	0.402678	4.29736	24	14.96	338.84
0.401887	4.73389	0.40269	4.854	0.39908	5.14307	906	0.402683	4.24268	0.399076	4.83252	9.375e-07	1811	0.402682	4.9834	906	0.401879	3.71484	0.399076	4.83252	2.10185e-07	1610	0.401879	6.41162	906	0.402683	4.24268	0.401879	3.71484	3.34537e-06	1007	0.402686	4.3584	81	18.16	289.04
0.401896	4.13184	0.402698	7.24316	0.399084	6.51318	907	0.40269	4.854	0.39908	5.14307	3.125e-07	1813	0.40269	5.76367	907	0.401887	4.73389	0.39908	5.14307	1.81944e-07	1612	0.401887	4.35596	907	0.40269	4.854	0.401887	4.73389	3.93472e-06	1007	0.402686	4.3584	27	15.72	339.96
0.401904	4.47949	0.402706	4.97607	0.399088	5.18799	908	0.402698	7.24316	0.399084	6.51318	1.96759e-07	1815	0.402698	5.74707	908	0.401896	4.13184	0.399084	6.51318	7.53704e-07	1614	0.401895	5.76123	908	0.402698	7.24316	0.401896	4.13184	3.22407e-06	1008	0.402695	4.20117	17	65.12	278.56
0.401911	4.82227	0.402714	4.96338	0.399092	4.57178	909	0.402706	4.97607	0.399088	5.18799	2.08333e-07	1817	0.402706	4.7251	909	0.401904	4.47949	0.399088	5.18799	7.25463e-07	1616	0.401903	4.97705	909	0.402706	4.97607	0.401904	4.47949	3.25231e-06	1009	0.402703	3.61865	18	62.68	281
0.401919	3.91113	0.402722	5.90527	0.399096	4.9624	910	0.402714	4.96338	0.399092	4.57178	2.66204e-07	1819	0.402714	6.31055	910	0.401911	4.82227	0.399092	4.57178	2.36111e-07	1618	0.401911	4.82764	910	0.402714	4.96338	0.401911	4.82227	3.97315e-06	1010	0.40271	4.83154	23	20.4	343.28
0.401927	4.26514	0.40273	4.56152	0.3991	6.07617	911	0.402722	5.90527	0.399096	4.9624	2.08333e-07	1821	0.402721	5.6416	911	0.401919	3.91113	0.399096	4.9624	2.03704e-07	1620	0.401919	5.35498	911	0.402722	5.90527	0.401919	3.91113	3.28565e-06	1011	0.402718	4.45019	18	17.6	283.88
0.401935	5.5708	0.402737	6.72021	0.399103	4.50244	912	0.40273	4.56152	0.3991	6.07617	9.49074e-07	1823	0.402729	5.28174	912	0.401927	4.26514	0.3991	6.07617	1.98611e-07	1622	0.401927	4.83008	912	0.40273	4.56152	0.401927	4.26514	3.82222e-06	1013	0.402734	3.82519	82	17.16	330.24
0.401943	3.83594	0.402746	4.57959	0.399107	4.75195	913	0.402737	6.72021	0.399103	4.50244	2.31481e-07	1825	0.402737	4.3584	913	0.401935	5.5708	0.399103	4.50244	1.73611e-07	1624	0.401935	4.60449	913	0.402737	6.72021	0.401935	5.5708	3.33056e-06	1013	0.402734	3.82519	20	15	287.76
0.401951	4.06445	0.402754	4.78906	0.399111	3.91309	914	0.402746	4.57959	0.399107	4.75195	3.125e-07	1827	0.402745	4.30176	914	0.401943	3.83594	0.399107	4.75195	9.49074e-08	1626	0.401943	4.02441	914	0.402746	4.57959	0.401943	3.83594	3.30926e-06	1014	0.402742	3.40185	27	8.2	285.92
0.401959	4.57471	0.402762	5.42236	0.399116	4.66309	915	0.402754	4.78906	0.399111	3.91309	9.25926e-07	1829	0.402753	5.51514	915	0.401951	4.06445	0.399111	3.91309	1.31944e-07	1628	0.401951	5.1875	915	0.402754	4.78906	0.401951	4.06445	3.24167e-06	1016	0.402757	3.41406	80	11.4	280.08
0.401968	5.39795	0.402769	4.31836	0.399119	4.0293	916	0.402762	5.42236	0.399116	4.66309	9.14352e-07	1831	0.402761	5.46875	916	0.401959	4.57471	0.399116	4.66309	8.37963e-08	1630	0.401959	3.79443	916	0.402762	5.42236	0.401959	4.57471	3.88287e-06	1017	0.402766	4.60303	79	7.24	335.48
0.401975	3.47949	0.402777	5.44922	0.399124	3.81006	917	0.402769	4.31836	0.399119	4.0293	2.31481e-07	1833	0.402769	4.76953	917	0.401968	5.39795	0.399119	4.0293	7.78704e-07	1632	0.401967	6.33496	917	0.402769	4.31836	0.401968	5.39795	3.30463e-06	1017	0.402766	4.60303	20	67.28	285.52
0.401983	4.18994	0.402785	5.74219	0.399127	4.42725	918	0.402777	5.44922	0.399124	3.81006	2.08333e-07	1835	0.402777	5.75928	918	0.401975	3.47949	0.399124	3.81006	1.50463e-07	1634	0.401975	4.72314	918	0.402777	5.44922	0.401975	3.47949	3.36759e-06	1018	0.402774	4.49512	18	13	290.96
0.401991	4.56738	0.402793	4.04346	0.399132	5.28369	919	0.402785	5.74219	0.399127	4.42725	2.31481e-07	1837	0.402785	4.96143	919	0.401983	4.18994	0.399127	4.42725	1.99074e-07	1636	0.401983	5.42578	919	0.402785	5.74219	0.401983	4.18994	3.41157e-06	1019	0.402782	4.25879	20	17.2	294.76
0.401999	4.76758	0.402801	4.22754	0.399135	3.1416	920	0.402793	4.04346	0.399132	5.28369	2.43056e-07	1839	0.402793	5.23096	920	0.401991	4.56738	0.399132	5.28369	1.93981e-07	1638	0.401991	5.54688	920	0.402793	4.04346	0.401991	4.56738	3.37454e-06	1020	0.40279	3.9458	21	16.76	291.56
0.402007	4.375	0.402809	5.57617	0.399139	4.94434	921	0.402801	4.22754	0.399135	3.1416	2.5463e-07	1841	0.402801	4.68555	921	0.401999	4.76758	0.399135	3.1416	7.88889e-07	1640	0.401999	5.104	921	0.402801	4.22754	0.401999	4.76758	3.34907e-06	1021	0.402798	4.42627	22	68.16	289.36
0.402015	3.56445	0.402817	4.46729	0.399144	5.12256	922	0.402809	5.57617	0.399139	4.94434	2.66204e-07	1843	0.402808	5.396	922	0.402007	4.375	0.399139	4.94434	7.60648e-07	1642	0.402007	5.39258	922	0.402809	5.57617	0.402007	4.375	3.26157e-06	1022	0.402805	3.63623	23	65.72	281.8
0.402023	3.42139	0.402824	6.146	0.399148	5.68164	923	0.402817	4.46729	0.399144	5.12256	2.43056e-07	1845	0.402816	5.24316	923	0.402015	3.56445	0.399144	5.12256	6.93519e-07	1644	0.402015	4.41797	923	0.402817	4.46729	0.402015	3.56445	3.2162e-06	1023	0.402813	3.97266	21	59.92	277.88
0.402031	4.48047	0.402832	6.38428	0.399152	3.76221	924	0.402824	6.146	0.399148	5.68164	3.24074e-07	1847	0.402824	5.17529	924	0.402023	3.42139	0.399148	5.68164	7.30556e-07	1646	0.402023	5.66162	924	0.402824	6.146	0.402023	3.42139	3.94398e-06	1025	0.402828	4.00781	28	63.12	340.76
0.402039	3.79394	0.40284	6.80469	0.399155	4.81787	925	0.402832	6.38428	0.399152	3.76221	2.31481e-07	1849	0.402832	4.51514	925	0.402031	4.48047	0.399152	3.76221	1.79167e-07	1648	0.402031	4.49805	925	0.402832	6.38428	0.402031	4.48047	3.89167e-06	1025	0.402828	4.00781	20	15.48	336.24
0.402047	4.34668	0.402848	4.75146	0.399159	3.85205	926	0.40284	6.80469	0.399155	4.81787	2.31481e-07	1851	0.40284	3.97461	926	0.402039	3.79394	0.399155	4.81787	8.16204e-07	1650	0.402038	4.94531	926	0.40284	6.80469	0.402039	3.79394	3.90833e-06	1026	0.402836	3.66553	20	70.52	337.68
0.402054	4.27881	0.402857	3.32617	0.399163	6.10303	927	0.402848	4.75146	0.399159	3.85205	2.08333e-07	1853	0.402848	4.4917	927	0.402047	4.34668	0.399159	3.85205	1.99537e-07	1652	0.402046	7.22266	927	0.402848	4.75146	0.402047	4.34668	3.33657e-06	1027	0.402845	3.85205	18	17.24	288.28
0.402063	3.72803	0.402865	5.02246	0.399167	3.98828	928	0.402857	3.32617	0.399163	6.10303	8.44907e-07	1855	0.402856	5.24805	928	0.402054	4.27881	0.399163	6.10303	1.48148e-07	1654	0.402054	4.58936	928	0.402857	3.32617	0.402054	4.27881	3.34491e-06	1029	0.40286	4.10156	73	12.8	289
0.40207	3.83643	0.402872	5.64258	0.399171	5.77441	929	0.402865	5.02246	0.399167	3.98828	9.02778e-07	1857	0.402864	7.4292	929	0.402063	3.72803	0.399167	3.98828	7.27315e-07	1656	0.402062	6.26856	929	0.402865	5.02246	0.402063	3.72803	3.30093e-06	1030	0.402868	4.42334	78	62.84	285.2
0.402079	3.94971	0.402881	5.62695	0.399175	4.24854	930	0.402872	5.64258	0.399171	5.77441	2.31481e-07	1859	0.402872	4.48144	930	0.40207	3.83643	0.399171	5.77441	1.64352e-07	1658	0.40207	4.63281	930	0.402872	5.64258	0.40207	3.83643	3.84398e-06	1031	0.402876	4.02783	20	14.2	332.12
0.402087	3.98047	0.402889	3.81104	0.399179	4.92188	931	0.402881	5.62695	0.399175	4.24854	9.375e-07	1861	0.40288	4.80957	931	0.402079	3.94971	0.399175	4.24854	7.93981e-07	1660	0.402078	5.9668	931	0.402881	5.62695	0.402079	3.94971	3.34444e-06	1032	0.402884	3.68506	81	68.6	288.96
0.402095	4.10644	0.402896	4.23242	0.399183	4.86523	932	0.402889	3.81104	0.399179	4.92188	8.56481e-07	1863	0.402888	5.02734	932	0.402087	3.98047	0.399179	4.92188	7.5e-07	1662	0.402086	4.98828	932	0.402889	3.81104	0.402087	3.98047	3.21204e-06	1033	0.402892	2.80469	74	64.8	277.52
0.402103	3.29053	0.402904	5.14648	0.399187	4.71973	933	0.402896	4.23242	0.399183	4.86523	2.5463e-07	1865	0.402895	5.26563	933	0.402095	4.10644	0.399183	4.86523	8.21759e-07	1664	0.402094	7.22656	933	0.402896	4.23242	0.402095	4.10644	3.94074e-06	1033	0.402892	2.80469	22	71	340.48
0.402111	3.42627	0.402912	5.4082	0.399191	4.97559	934	0.402904	5.14648	0.399187	4.71973	2.43056e-07	1867	0.402903	6.40186	934	0.402103	3.29053	0.399187	4.71973	7.28241e-07	1666	0.402102	5.94922	934	0.402904	5.14648	0.402103	3.29053	4.0037e-06	1034	0.4029	3.34277	21	62.92	345.92
0.402119	3.40479	0.40292	5.47559	0.399195	5.26807	935	0.402912	5.4082	0.399191	4.97559	9.25926e-07	1869	0.402911	5.57275	935	0.402111	3.42627	0.399191	4.97559	6.23148e-07	1668	0.40211	5.53174	935	0.402912	5.4082	0.402111	3.42627	3.95046e-06	1036	0.402916	4.39307	80	53.84	341.32
0.402127	3.73926	0.402928	3.68359	0.399199	4.18164	936	0.40292	5.47559	0.399195	5.26807	2.19907e-07	1871	0.402919	4.02783	936	0.402119	3.40479	0.399195	5.26807	7.79167e-07	1670	0.402118	3.96631	936	0.40292	5.47559	0.402119	3.40479	3.41065e-06	1036	0.402916	4.39307	19	67.32	294.68
0.402135	3.28662	0.402936	3.61572	0.399203	4.97412	937	0.402928	3.68359	0.399199	4.18164	9.02778e-07	1873	0.402927	5.09131	937	0.402127	3.73926	0.399199	4.18164	7.35185e-07	1672	0.402126	4.23975	937	0.402928	3.68359	0.402127	3.73926	3.24352e-06	1038	0.402932	2.93213	78	63.52	280.24
0.402144	2.89502	0.402944	7.33008	0.399207	6.39551	938	0.402936	3.61572	0.399203	4.97412	9.375e-07	1875	0.402935	5.73389	938	0.402135	3.28662	0.399203	4.97412	7.68056e-07	1674	0.402134	6.58301	938	0.402936	3.61572	0.402135	3.28662	3.87315e-06	1039	0.40294	3.22461	81	66.36	334.64
0.402151	3.84717	0.402952	4.58301	0.399211	5.10938	939	0.402944	7.33008	0.399207	6.39551	1.96759e-07	1877	0.402943	5.58545	939	0.402144	2.89502	0.399207	6.39551	1.54722e-06	1676	0.402142	4.75146	939	0.402944	7.33008	0.402144	2.89502	3.44167e-06	1039	0.40294	3.22461	17	133.68	297.36
0.402159	4.04688	0.40296	4.66504	0.399215	4.14404	940	0.402952	4.58301	0.399211	5.10938	8.91204e-07	1879	0.402951	7.0332	940	0.402151	3.84717	0.399211	5.10938	8.11574e-07	1678	0.40215	5.02979	940	0.402952	4.58301	0.402151	3.84717	3.87037e-06	1041	0.402956	4.09277	77	70.12	334.4
0.402166	3.51904	0.402968	4.57422	0.399219	4.57031	941	0.40296	4.66504	0.399215	4.14404	8.68056e-07	1881	0.402959	6.19922	941	0.402159	4.04688	0.399215	4.14404	8.48611e-07	1680	0.402158	5.31348	941	0.40296	4.66504	0.402159	4.04688	3.33056e-06	1042	0.402963	4.98438	75	73.32	287.76
0.402174	3.8081	0.402976	4.4707	0.399223	5.30225	942	0.402968	4.57422	0.399219	4.57031	9.02778e-07	1883	0.402967	5.1709	942	0.402166	3.51904	0.399219	4.57031	1.78241e-07	1682	0.402166	5.09131	942	0.402968	4.57422	0.402166	3.51904	3.63426e-07	1043	0.402969	3.18018	78	15.4	31.4
0.402182	3.58594	0.402984	5.00586	0.399227	5.82031	943	0.402976	4.4707	0.399223	5.30225	8.91204e-07	1885	0.402975	6.19629	943	0.402174	3.8081	0.399223	5.30225	7.84722e-07	1684	0.402174	5.36572	943	0.402976	4.4707	0.402174	3.8081	3.23519e-06	1044	0.402979	4.00781	77	67.8	279.52
0.402191	3.45898	0.402991	4.66699	0.399231	4.51025	944	0.402984	5.00586	0.399227	5.82031	9.375e-07	1887	0.402983	5.27344	944	0.402182	3.58594	0.399227	5.82031	7.29167e-07	1686	0.402182	5.08252	944	0.402984	5.00586	0.402182	3.58594	3.91435e-06	1045	0.402988	3.81348	81	63	338.2
0.402198	4.21924	0.403	5.16211	0.399235	5.21387	945	0.402991	4.66699	0.399231	4.51025	1.85185e-07	1889	0.402991	4.08594	945	0.402191	3.45898	0.399231	4.51025	8.00926e-07	1688	0.40219	6.98779	945	0.402991	4.66699	0.402191	3.45898	3.31944e-06	1045	0.402988	3.81348	16	69.2	286.8
0.402206	4.35938	0.403007	5.34033	0.399239	4.09717	946	0.403	5.16211	0.399235	5.21387	9.02778e-07	1891	0.402999	4.76611	946	0.402198	4.21924	0.399235	5.21387	1.41204e-07	1690	0.402198	5.55029	946	0.403	5.16211	0.402198	4.21924	3.9e-06	1047	0.403004	3.52734	78	12.2	336.96
0.402215	4.72119	0.403015	5.47656	0.399243	3.98975	947	0.403007	5.34033	0.399239	4.09717	2.31481e-07	1893	0.403007	6.4375	947	0.402206	4.35938	0.399239	4.09717	5.50926e-08	1692	0.402206	4.30127	947	0.403007	5.34033	0.402206	4.35938	3.38009e-06	1047	0.403004	3.52734	20	4.76	292.04
0.402223	4.1958	0.403023	5.22363	0.399247	3.97559	948	0.403015	5.47656	0.399243	3.98975	2.66204e-07	1895	0.403015	5.07715	948	0.402215	4.72119	0.399243	3.98975	7.22685e-07	1694	0.402214	5.89648	948	0.403015	5.47656	0.402215	4.72119	3.44306e-06	1048	0.403012	4.28857	23	62.44	297.48
0.402231	3.96582	0.403032	4.80566	0.399251	3.93897	949	0.403023	5.22363	0.399247	3.97559	2.5463e-07	1897	0.403023	5.71777	949	0.402223	4.1958	0.399247	3.97559	8.8287e-07	1696	0.402222	3.93115	949	0.403023	5.22363	0.402223	4.1958	3.3713e-06	1049	0.40302	3.30762	22	76.28	291.28
0.402238	4.72656	0.40304	4.03809	0.399255	3.87549	950	0.403032	4.80566	0.399251	3.93897	9.02778e-07	1899	0.403031	4.92676	950	0.402231	3.96582	0.399251	3.93897	8.08333e-07	1698	0.40223	5.8667	950	0.403032	4.80566	0.402231	3.96582	3.90602e-06	1051	0.403036	3.9834	78	69.84	337.48
0.402246	3.46973	0.403047	4.54883	0.399259	5.0542	951	0.40304	4.03809	0.399255	3.87549	8.7963e-07	1901	0.403039	4.52832	951	0.402238	4.72656	0.399255	3.87549	1.4537e-07	1700	0.402238	3.99365	951	0.40304	4.03809	0.402238	4.72656	3.88935e-06	1052	0.403044	3.22852	76	12.56	336.04
0.402255	5.22021	0.403056	4.59961	0.399263	4.82275	952	0.403047	4.54883	0.399259	5.0542	2.31481e-07	1903	0.403047	4.05371	952	0.402246	3.46973	0.399259	5.0542	1.82407e-07	1702	0.402246	6.78174	952	0.403047	4.54883	0.402246	3.46973	3.47176e-06	1052	0.403044	3.22852	20	15.76	299.96
0.402262	3.59522	0.403063	6.25391	0.399267	6.25537	953	0.403056	4.59961	0.399263	4.82275	9.9537e-07	1905	0.403055	6.29443	953	0.402255	5.22021	0.399263	4.82275	7.96296e-07	1704	0.402254	6.34766	953	0.403056	4.59961	0.402255	5.22021	3.91296e-06	1054	0.40306	3.49658	86	68.8	338.08
0.40227	5.04102	0.403071	4.00195	0.39927	6.09766	954	0.403063	6.25391	0.399267	6.25537	2.19907e-07	1907	0.403063	4.08984	954	0.402262	3.59522	0.399267	6.25537	7.10185e-07	1706	0.402262	4.45557	954	0.403063	6.25391	0.402262	3.59522	3.43657e-06	1054	0.40306	3.49658	19	61.36	296.92
0.402278	5.35791	0.403079	6.61133	0.399274	4.29785	955	0.403071	4.00195	0.39927	6.09766	2.31481e-07	1909	0.403071	4.00146	955	0.40227	5.04102	0.39927	6.09766	8.35648e-07	1708	0.40227	6.51611	955	0.403071	4.00195	0.40227	5.04102	3.45e-06	1055	0.403068	3.9082	20	72.2	298.08
0.402286	4.09375	0.403087	7.08984	0.399278	4.14258	956	0.403079	6.61133	0.399274	4.29785	2.43056e-07	1911	0.403079	6.07471	956	0.402278	5.35791	0.399274	4.29785	7.56944e-07	1710	0.402278	4.97314	956	0.403079	6.61133	0.402278	5.35791	4.04028e-06	1056	0.403075	3.646	21	65.4	349.08
0.402294	4.29981	0.403095	5.4707	0.399282	6.28369	957	0.403087	7.08984	0.399278	4.14258	1.96759e-07	1913	0.403087	4.85059	957	0.402286	4.09375	0.399278	4.14258	1.63426e-07	1712	0.402286	5.06885	957	0.403087	7.08984	0.402286	4.09375	3.85694e-06	1057	0.403083	3.96582	17	14.12	333.24
0.402302	3.2876	0.403103	5.52393	0.399286	4.89453	958	0.403095	5.4707	0.399282	6.28369	2.5463e-07	1915	0.403095	6.55029	958	0.402294	4.29981	0.399282	6.28369	1.23611e-07	1714	0.402294	6.25	958	0.403095	5.4707	0.402294	4.29981	3.78519e-06	1058	0.403091	5.18555	22	10.68	327.04
0.40231	4.28369	0.403112	4.71289	0.39929	4.46631	959	0.403103	5.52393	0.399286	4.89453	1.96759e-07	1917	0.403103	4.07178	959	0.402302	3.2876	0.399286	4.89453	7.72222e-07	1716	0.402302	4.31738	959	0.403103	5.52393	0.402302	3.2876	3.85556e-06	1059	0.403099	3.56299	17	66.72	333.12
0.402318	3.26221	0.40312	2.8916	0.399294	5.00195	960	0.403112	4.71289	0.39929	4.46631	9.60648e-07	1919	0.403111	5.16846	960	0.40231	4.28369	0.39929	4.46631	7.86111e-07	1718	0.40231	5.10644	960	0.403112	4.71289	0.40231	4.28369	3.21019e-06	1061	0.403115	3.61231	83	67.92	277.36
0.402326	3.59961	0.403128	3.50879	0.399298	4.69775	961	0.40312	2.8916	0.399294	5.00195	9.02778e-07	1921	0.403119	3.92481	961	0.402318	3.26221	0.399294	5.00195	7.18981e-07	1720	0.402318	4.21582	961	0.40312	2.8916	0.402318	3.26221	3.93981e-06	1062	0.403124	4.53076	78	62.12	340.4
0.402335	2.83643	0.403135	4.92529	0.399302	4.33398	962	0.403128	3.50879	0.399298	4.69775	9.60648e-07	1923	0.403127	5.84229	962	0.402326	3.59961	0.399298	4.69775	1.98148e-07	1722	0.402326	5.98242	962	0.403128	3.50879	0.402326	3.59961	3.2537e-06	1063	0.403131	4.0459	83	17.12	281.12
0.402342	3.66943	0.403143	6.26318	0.399306	4.73242	963	0.403135	4.92529	0.399302	4.33398	2.31481e-07	1925	0.403135	4.64258	963	0.402335	2.83643	0.399302	4.33398	1.61944e-06	1724	0.402334	4.54541	963	0.403135	4.92529	0.402335	2.83643	3.89676e-06	1064	0.403139	4.21289	20	139.92	336.68
0.40235	3.07471	0.403151	3.8457	0.39931	5.45752	964	0.403143	6.26318	0.399306	4.73242	2.5463e-07	1927	0.403143	5.20606	964	0.402342	3.66943	0.399306	4.73242	7.75463e-07	1726	0.402342	5.41455	964	0.403143	6.26318	0.402342	3.66943	4.04537e-06	1065	0.403147	3.08008	22	67	349.52
0.402358	3.60205	0.403159	4.43066	0.399314	6.62451	965	0.403151	3.8457	0.39931	5.45752	2.08333e-07	1929	0.40315	3.98828	965	0.40235	3.07471	0.39931	5.45752	7.00926e-07	1728	0.40235	5.23096	965	0.403151	3.8457	0.40235	3.07471	3.89444e-06	1065	0.403147	3.08008	18	60.56	336.48
0.402366	3.44922	0.403168	5.06152	0.399318	5.64795	966	0.403159	4.43066	0.399314	6.62451	2.89352e-07	1931	0.403159	4.69922	966	0.402358	3.60205	0.399314	6.62451	8.75e-08	1730	0.402358	4.36963	966	0.403159	4.43066	0.402358	3.60205	3.47731e-06	1066	0.403155	3.34277	25	7.56	300.44
0.402374	3.98193	0.403175	4.67383	0.399322	7.39014	967	0.403168	5.06152	0.399318	5.64795	9.25926e-07	1933	0.403167	5.73779	967	0.402366	3.44922	0.399318	5.64795	2.2037e-07	1732	0.402366	6.70215	967	0.403168	5.06152	0.402366	3.44922	3.8e-06	1068	0.403171	4.39502	80	19.04	328.32
0.402383	4.15039	0.403183	4.85449	0.399326	5.26514	968	0.403175	4.67383	0.399322	7.39014	9.25926e-07	1935	0.403174	5.29785	968	0.402374	3.98193	0.399322	7.39014	1.34259e-07	1734	0.402374	4.88135	968	0.403175	4.67383	0.402374	3.98193	3.22963e-06	1069	0.403179	4.04248	80	11.6	279.04
0.402391	3.43457	0.403191	4.38525	0.39933	6.14014	969	0.403183	4.85449	0.399326	5.26514	9.25926e-07	1937	0.403182	5.82471	969	0.402383	4.15039	0.399326	5.26514	8.13426e-07	1736	0.402382	5.20947	969	0.403183	4.85449	0.402383	4.15039	3.25926e-06	1070	0.403187	4.08643	80	70.28	281.6
0.402398	4.06934	0.403199	5.41113	0.399334	4.36279	970	0.403191	4.38525	0.39933	6.14014	8.68056e-07	1939	0.40319	5.74121	970	0.402391	3.43457	0.39933	6.14014	8.04167e-07	1738	0.40239	4.60059	970	0.403191	4.38525	0.402391	3.43457	3.86574e-06	1071	0.403195	3.48877	75	69.48	334
0.402406	4.07764	0.403207	3.79492	0.399338	5.65137	971	0.403199	5.41113	0.399334	4.36279	9.02778e-07	1941	0.403198	6.4458	971	0.402398	4.06934	0.399334	4.36279	1.60185e-07	1740	0.402398	5.06445	971	0.403199	5.41113	0.402398	4.06934	3.92593e-06	1072	0.403203	3.61377	78	13.84	339.2
0.402414	3.98779	0.403215	5.08398	0.399342	4.66211	972	0.403207	3.79492	0.399338	5.65137	9.02778e-07	1943	0.403206	3.75732	972	0.402406	4.07764	0.399338	5.65137	1.39352e-07	1742	0.402406	4.29199	972	0.403207	3.79492	0.402406	4.07764	3.27454e-06	1073	0.40321	3.30615	78	12.04	282.92
0.402423	3.30615	0.403222	4.30566	0.399346	5.46484	973	0.403215	5.08398	0.399342	4.66211	8.68056e-07	1945	0.403214	5.6665	973	0.402414	3.98779	0.399342	4.66211	2.30093e-07	1744	0.402414	5.51856	973	0.403215	5.08398	0.402414	3.98779	3.88843e-06	1074	0.403219	4.22021	75	19.88	335.96
0.40243	3.45508	0.40323	3.6084	0.39935	6.1333	974	0.403222	4.30566	0.399346	5.46484	2.31481e-07	1947	0.403222	4.6416	974	0.402423	3.30615	0.399346	5.46484	7.47222e-07	1746	0.402422	4.32178	974	0.403222	4.30566	0.402423	3.30615	3.42639e-06	1074	0.403219	4.22021	20	64.56	296.04
0.402439	2.99512	0.403238	6.3457	0.399354	6.37744	975	0.40323	3.6084	0.39935	6.1333	2.5463e-07	1949	0.40323	4.61523	975	0.40243	3.45508	0.39935	6.1333	2.18981e-07	1748	0.40243	4.65576	975	0.40323	3.6084	0.40243	3.45508	4.07037e-06	1075	0.403226	3.19727	22	18.92	351.68
0.402447	3.55859	0.403246	4.68506	0.399358	5.19385	976	0.403238	6.3457	0.399354	6.37744	2.31481e-07	1951	0.403238	4.93164	976	0.402439	2.99512	0.399354	6.37744	7.98148e-07	1750	0.402438	4.22754	976	0.403238	6.3457	0.402439	2.99512	3.31019e-06	1076	0.403235	3.29346	20	68.96	286
0.402454	3.43164	0.403254	4.38477	0.399362	7.10352	977	0.403246	4.68506	0.399358	5.19385	2.31481e-07	1953	0.403246	5.60596	977	0.402447	3.55859	0.399358	5.19385	8.0463e-07	1752	0.402446	5.59521	977	0.403246	4.68506	0.402447	3.55859	3.35417e-06	1077	0.403243	3.64453	20	69.52	289.8
0.402463	3.62988	0.403263	5.28271	0.399366	6.03857	978	0.403254	4.38477	0.399362	7.10352	2.08333e-07	1955	0.403254	4.93604	978	0.402454	3.43164	0.399362	7.10352	7.96296e-08	1754	0.402454	4.98486	978	0.403254	4.38477	0.402454	3.43164	3.40556e-06	1078	0.403251	4.04785	18	6.88	294.24
0.402471	3.2085	0.40327	3.88086	0.399369	5.81787	979	0.403263	5.28271	0.399366	6.03857	9.49074e-07	1957	0.403262	6.86621	979	0.402463	3.62988	0.399366	6.03857	7.35648e-07	1756	0.402462	4.03516	979	0.403263	5.28271	0.402463	3.62988	3.94861e-06	1080	0.403267	3.77588	82	63.56	341.16
0.402479	3.82227	0.403279	4.25928	0.399373	5.21533	980	0.40327	3.88086	0.399369	5.81787	1.15741e-07	1959	0.40327	4.44727	980	0.402471	3.2085	0.399369	5.81787	7.91667e-07	1758	0.40247	4.98535	980	0.40327	3.88086	0.402471	3.2085	3.1463e-06	1080	0.403267	3.77588	10	68.4	271.84
0.402487	3.62109	0.403287	4.4541	0.399377	6.79248	981	0.403279	4.25928	0.399373	5.21533	8.56481e-07	1961	0.403278	4.50439	981	0.402479	3.82227	0.399373	5.21533	7.70833e-07	1760	0.402478	3.9375	981	0.403279	4.25928	0.402479	3.82227	3.86157e-06	1082	0.403283	3.46729	74	66.6	333.64
0.402495	3.86084	0.403295	3.68555	0.399381	6.02979	982	0.403287	4.4541	0.399377	6.79248	9.83796e-07	1963	0.403286	6.10107	982	0.402487	3.62109	0.399377	6.79248	8.31019e-07	1762	0.402486	6.57129	982	0.403287	4.4541	0.402487	3.62109	3.8713e-06	1083	0.403291	3.77002	85	71.8	334.48
0.402502	4.70313	0.403303	4.2915	0.399385	5.85352	983	0.403295	3.68555	0.399381	6.02979	8.7963e-07	1965	0.403294	5.14404	983	0.402495	3.86084	0.399381	6.02979	8.06019e-07	1764	0.402494	3.9419	983	0.403295	3.68555	0.402495	3.86084	3.30093e-06	1084	0.403298	5.3335	76	69.64	285.2
0.40251	4.90088	0.403311	4.23926	0.399389	5.28076	984	0.403303	4.2915	0.399385	5.85352	9.14352e-07	1967	0.403302	4.92627	984	0.402502	4.70313	0.399385	5.85352	1.77778e-07	1766	0.402502	5.10644	984	0.403303	4.2915	0.402502	4.70313	3.19167e-06	1085	0.403306	5.10791	79	15.36	275.76
0.402519	4.19385	0.403319	4.0918	0.399393	6.28369	985	0.403311	4.23926	0.399389	5.28076	9.375e-07	1969	0.40331	5.26123	985	0.40251	4.90088	0.399389	5.28076	1.91667e-07	1768	0.40251	5.15723	985	0.403311	4.23926	0.40251	4.90088	3.20556e-06	1086	0.403314	4.00537	81	16.56	276.96
0.402527	4.78711	0.403327	5.25781	0.399397	4.64356	986	0.403319	4.0918	0.399393	6.28369	8.68056e-07	1971	0.403318	4.40186	986	0.402519	4.19385	0.399393	6.28369	7.70833e-07	1770	0.402518	5.16797	986	0.403319	4.0918	0.402519	4.19385	3.24259e-06	1087	0.403322	4.15283	75	66.6	280.16
0.402535	4.3999	0.403335	3.84961	0.399401	5.1333	987	0.403327	5.25781	0.399397	4.64356	9.02778e-07	1973	0.403326	5.03027	987	0.402527	4.78711	0.399397	4.64356	8.19444e-07	1772	0.402526	4.81738	987	0.403327	5.25781	0.402527	4.78711	3.41435e-06	1088	0.40333	3.67188	78	70.8	295
0.402543	3.34473	0.403343	3.28125	0.399405	5.69385	988	0.403335	3.84961	0.399401	5.1333	9.02778e-07	1975	0.403334	6.98828	988	0.402535	4.3999	0.399401	5.1333	7.75463e-07	1774	0.402534	4.65137	988	0.403335	3.84961	0.402535	4.3999	3.93565e-06	1089	0.403339	4.66553	78	67	340.04
0.402551	2.83398	0.40335	5.91797	0.399409	4.92481	989	0.403343	3.28125	0.399405	5.69385	8.68056e-07	1977	0.403342	4.00244	989	0.402543	3.34473	0.399405	5.69385	7.81944e-07	1776	0.402542	4.70117	989	0.403343	3.28125	0.402543	3.34473	3.22639e-06	1090	0.403346	3.99316	75	67.56	278.76
0.402558	3.44971	0.403358	6.32519	0.399413	4.66602	990	0.40335	5.91797	0.399409	4.92481	2.5463e-07	1979	0.40335	4.32715	990	0.402551	2.83398	0.399409	4.92481	7.76852e-07	1778	0.40255	4.42236	990	0.40335	5.91797	0.402551	2.83398	4.1463e-06	1090	0.403346	3.99316	22	67.12	358.24
0.402567	3.41211	0.403366	5.7915	0.399417	5.71875	991	0.403358	6.32519	0.399413	4.66602	1.96759e-07	1981	0.403358	4.30957	991	0.402558	3.44971	0.399413	4.66602	1.90741e-07	1780	0.402558	4.82178	991	0.403358	6.32519	0.402558	3.44971	3.35139e-06	1091	0.403355	3.44287	17	16.48	289.56
0.402575	3.22803	0.403374	6.20752	0.399421	5.70215	992	0.403366	5.7915	0.399417	5.71875	2.66204e-07	1983	0.403366	4.08887	992	0.402567	3.41211	0.399417	5.71875	7.0463e-07	1782	0.402566	5.50928	992	0.403366	5.7915	0.402567	3.41211	3.39537e-06	1092	0.403363	3.29346	23	60.88	293.36
0.402583	3.06299	0.403382	6.33057	0.399425	6.70361	993	0.403374	6.20752	0.399421	5.70215	3.125e-07	1985	0.403374	5.8208	993	0.402575	3.22803	0.399421	5.70215	7.83796e-07	1784	0.402574	7.9165	993	0.403374	6.20752	0.402575	3.22803	4.17824e-06	1093	0.40337	4.04492	27	67.72	361
0.40259	4.13672	0.40339	5.10596	0.399429	6.09131	994	0.403382	6.33057	0.399425	6.70361	2.43056e-07	1987	0.403382	5.59668	994	0.402583	3.06299	0.399425	6.70361	7.16667e-07	1786	0.402582	5.27734	994	0.403382	6.33057	0.402583	3.06299	3.41806e-06	1094	0.403379	4.13623	21	61.92	295.32
0.402599	3.67139	0.403398	5.35547	0.399433	6.06348	995	0.40339	5.10596	0.399429	6.09131	2.89352e-07	1989	0.40339	5.56445	995	0.40259	4.13672	0.399429	6.09131	1.37963e-07	1788	0.40259	6.42041	995	0.40339	5.10596	0.40259	4.13672	3.45046e-06	1095	0.403387	4.92969	25	11.92	298.12
0.402606	4.49463	0.403406	5.72314	0.399437	5.37012	996	0.403398	5.35547	0.399433	6.06348	2.08333e-07	1991	0.403398	5.22363	996	0.402599	3.67139	0.399433	6.06348	7.86574e-07	1790	0.402598	5.43115	996	0.403398	5.35547	0.402599	3.67139	3.29769e-06	1096	0.403395	4.24121	18	67.96	284.92
0.402615	4.75098	0.403414	5.54297	0.399441	6.12744	997	0.403406	5.72314	0.399437	5.37012	2.5463e-07	1993	0.403406	5.81445	997	0.402606	4.49463	0.399437	5.37012	1.42593e-07	1792	0.402606	6.11279	997	0.403406	5.72314	0.402606	4.49463	4.00694e-06	1097	0.403402	5.1626	22	12.32	346.2
0.402623	3.27148	0.403423	4.35107	0.399445	5.96045	998	0.403414	5.54297	0.399441	6.12744	2.19907e-07	1995	0.403414	4.91016	998	0.402615	4.75098	0.399441	6.12744	7.7963e-07	1794	0.402614	6.75098	998	0.403414	5.54297	0.402615	4.75098	3.45093e-06	1098	0.403411	4.29688	19	67.36	298.16
0.402631	3.98731	0.403431	5.42871	0.399449	6.07568	999	0.403423	4.35107	0.399445	5.96045	8.91204e-07	1997	0.403422	5.40527	999	0.402623	3.27148	0.399445	5.96045	7.62963e-07	1796	0.402622	4.0874	999	0.403423	4.35107	0.402623	3.27148	3.3338e-06	1100	0.403426	3.41846	77	65.92	288.04
0.402639	3.35596	0.403435	5.42285	0.399453	6.50488	1000	0.403431	5.42871	0.399449	6.07568	9.25926e-07	1999	0.40343	4.81104	1000	0.402631	3.98731	0.399449	6.07568	8.65278e-07	1798	0.40263	6.46826	1000	0.403431	5.42871	0.402631	3.98731	4.73194e-06	1101	0.403436	3.84277	80	74.76	408.84
0.402647	3.95068	0.403446	4.65674	0.399457	6.80273	1001	0.403435	5.42285	0.399453	6.50488	1.5162e-06	2000	0.403434	6.36426	1001	0.402639	3.35596	0.399453	6.50488	7.63426e-07	1800	0.402638	5.01465	1001	0.403435	5.42285	0.402639	3.35596	1.25463e-07	1101	0.403436	3.84277	131	65.96	10.84
0.402655	3.49316	0.403454	3.47315	0.39946	4.90674	1002	0.403446	4.65674	0.399457	6.80273	2.77778e-07	2003	0.403446	5.23633	1002	0.402647	3.95068	0.399457	6.80273	8.93056e-07	1802	0.402646	6.16016	1002	0.403446	4.65674	0.402647	3.95068	3.41111e-06	1102	0.403443	3.39209	24	77.16	294.72
0.402663	3.93945	0.403463	4.7666	0.399465	4.95606	1003	0.403454	3.47315	0.39946	4.90674	2.31481e-07	2005	0.403454	4.80225	1003	0.402655	3.49316	0.39946	4.90674	7.02778e-07	1804	0.402654	5.00732	1003	0.403454	3.47315	0.402655	3.49316	3.35833e-06	1103	0.403451	3.83887	20	60.72	290.16
0.40267	3.94141	0.40347	4.12646	0.399469	5.77832	1004	0.403463	4.7666	0.399465	4.95606	9.02778e-07	2007	0.403462	5.11328	1004	0.402663	3.93945	0.399465	4.95606	8.09259e-07	1806	0.402662	6.60449	1004	0.403463	4.7666	0.402663	3.93945	3.86852e-06	1105	0.403467	3.95654	78	69.92	334.24
0.402678	4.29736	0.403479	4.10644	0.399473	6.1416	1005	0.40347	4.12646	0.399469	5.77832	1.50463e-07	2009	0.40347	5.62646	1005	0.40267	3.94141	0.399469	5.77832	2.23148e-07	1808	0.40267	5.42969	1005	0.40347	4.12646	0.40267	3.94141	3.4463e-06	1105	0.403467	3.95654	13	19.28	297.76
0.402686	4.3584	0.403487	3.15137	0.399477	4.64258	1006	0.403479	4.10644	0.399473	6.1416	8.68056e-07	2011	0.403478	5.70996	1006	0.402678	4.29736	0.399473	6.1416	2.06481e-07	1810	0.402678	5.12891	1006	0.403479	4.10644	0.402678	4.29736	3.91528e-06	1107	0.403483	4.22168	75	17.84	338.28
0.402695	4.20117	0.403495	4.62012	0.399481	5.29834	1007	0.403487	3.15137	0.399477	4.64258	8.68056e-07	2013	0.403486	5.54541	1007	0.402686	4.3584	0.399477	4.64258	1.97222e-07	1812	0.402686	6.04053	1007	0.403487	3.15137	0.402686	4.3584	3.93657e-06	1108	0.403491	3.71973	75	17.04	340.12
0.402703	3.61865	0.403503	5.08496	0.399485	5.81445	1008	0.403495	4.62012	0.399481	5.29834	8.68056e-07	2015	0.403494	4.59863	1008	0.402695	4.20117	0.399481	5.29834	8.61574e-07	1814	0.402694	3.96582	1008	0.403495	4.62012	0.402695	4.20117	3.92731e-06	1109	0.403499	3.5083	75	74.44	339.32
0.40271	4.83154	0.403511	4.79297	0.399489	6.2832	1009	0.403503	5.08496	0.399485	5.81445	8.7963e-07	2017	0.403502	5.56445	1009	0.402703	3.61865	0.399485	5.81445	7.98611e-07	1816	0.402702	5.84375	1009	0.403503	5.08496	0.402703	3.61865	3.9412e-06	1110	0.403507	3.47412	76	69	340.52
0.402718	4.45019	0.403519	5.15381	0.399492	3.88037	1010	0.403511	4.79297	0.399489	6.2832	8.7963e-07	2019	0.40351	5.57764	1010	0.40271	4.83154	0.399489	6.2832	1.47222e-07	1818	0.40271	4.40869	1010	0.403511	4.79297	0.40271	4.83154	3.39722e-06	1111	0.403514	3.69727	76	12.72	293.52
0.402726	3.90967	0.403527	4.89795	0.399497	4.93115	1011	0.403519	5.15381	0.399492	3.88037	9.02778e-07	2021	0.403518	5.82471	1011	0.402718	4.45019	0.399492	3.88037	7.76852e-07	1820	0.402718	6.44824	1011	0.403519	5.15381	0.402718	4.45019	3.33009e-06	1112	0.403522	3.99707	78	67.12	287.72
0.402734	3.82519	0.403535	5.18799	0.399501	5.70947	1012	0.403527	4.89795	0.399497	4.93115	8.91204e-07	2023	0.403526	5.67676	1012	0.402726	3.90967	0.399497	4.93115	1.13889e-07	1822	0.402725	5.40967	1012	0.403527	4.89795	0.402726	3.90967	3.32824e-06	1113	0.40353	4.79883	77	9.84	287.56
0.402742	3.40185	0.403543	5.28174	0.399505	6.75342	1013	0.403535	5.18799	0.399501	5.70947	8.91204e-07	2025	0.403534	5.21729	1013	0.402734	3.82519	0.399501	5.70947	8.01389e-07	1824	0.402733	3.6709	1013	0.403535	5.18799	0.402734	3.82519	3.28426e-06	1114	0.403538	3.61816	77	69.24	283.76
0.402749	3.03955	0.403551	5.14551	0.399509	4.54834	1014	0.403543	5.28174	0.399505	6.75342	9.02778e-07	2027	0.403542	5.34424	1014	0.402742	3.40185	0.399505	6.75342	7.99537e-07	1826	0.402741	6.46631	1014	0.403543	5.28174	0.402742	3.40185	3.38657e-06	1115	0.403546	4.03125	78	69.08	292.6
0.402757	3.41406	0.403559	4.20068	0.399513	5.73389	1015	0.403551	5.14551	0.399509	4.54834	8.91204e-07	2029	0.40355	4.875	1015	0.402749	3.03955	0.399509	4.54834	1.21759e-07	1828	0.402749	5.18213	1015	0.403551	5.14551	0.402749	3.03955	3.2963e-06	1116	0.403554	3.48047	77	10.52	284.8
0.402766	4.60303	0.403567	4.71045	0.399517	5.10986	1016	0.403559	4.20068	0.399513	5.73389	8.68056e-07	2031	0.403558	4.38965	1016	0.402757	3.41406	0.399513	5.73389	1.97685e-07	1830	0.402757	6.75781	1016	0.403559	4.20068	0.402757	3.41406	3.39444e-06	1117	0.403563	4.26465	75	17.08	293.28
0.402774	4.49512	0.403575	4.31396	0.399521	6.91162	1017	0.403567	4.71045	0.399517	5.10986	9.49074e-07	2033	0.403566	5.37646	1017	0.402766	4.60303	0.399517	5.10986	7.46296e-07	1832	0.402765	6.11035	1017	0.403567	4.71045	0.402766	4.60303	3.95046e-06	1118	0.403571	4.03369	82	64.48	341.32
0.402782	4.25879	0.403583	6.59375	0.399525	4.07959	1018	0.403575	4.31396	0.399521	6.91162	9.14352e-07	2035	0.403575	4.72168	1018	0.402774	4.49512	0.399521	6.91162	8.10648e-07	1834	0.402773	4.56934	1018	0.403575	4.31396	0.402774	4.49512	3.92546e-06	1119	0.403579	3.34033	79	70.04	339.16
0.40279	3.9458	0.403591	6.08252	0.399529	5.32715	1019	0.403583	6.59375	0.399525	4.07959	2.89352e-07	2037	0.403583	4.68018	1019	0.402782	4.25879	0.399525	4.07959	7.89815e-07	1836	0.402781	5.31543	1019	0.403583	6.59375	0.402782	4.25879	3.43565e-06	1119	0.403579	3.34033	25	68.24	296.84
0.402798	4.42627	0.4036	5.27148	0.399533	5.77148	1020	0.403591	6.08252	0.399529	5.32715	2.43056e-07	2039	0.403591	4.37354	1020	0.40279	3.9458	0.399529	5.32715	7.80556e-07	1838	0.402789	4.58106	1020	0.403591	6.08252	0.40279	3.9458	3.35648e-06	1120	0.403587	3.21973	21	67.44	290
0.402805	3.63623	0.403608	4.8418	0.399537	5.9375	1021	0.4036	5.27148	0.399533	5.77148	9.49074e-07	2041	0.403599	4.56982	1021	0.402798	4.42627	0.399533	5.77148	8.17593e-07	1840	0.402797	4.88916	1021	0.4036	5.27148	0.402798	4.42627	3.28194e-06	1122	0.403603	5.49365	82	70.64	283.56
0.402813	3.97266	0.403616	4.40918	0.399541	4.39111	1022	0.403608	4.8418	0.399537	5.9375	9.60648e-07	2043	0.403607	5.81982	1022	0.402805	3.63623	0.399537	5.9375	8.47222e-07	1842	0.402805	4.81934	1022	0.403608	4.8418	0.402805	3.63623	3.23796e-06	1123	0.403611	5.65381	83	73.2	279.76
0.402821	3.76758	0.403623	5.60693	0.399545	5.26318	1023	0.403616	4.40918	0.399541	4.39111	9.25926e-07	2045	0.403615	4.80225	1023	0.402813	3.97266	0.399541	4.39111	8.69444e-07	1844	0.402812	4.39063	1023	0.403616	4.40918	0.402813	3.97266	3.25185e-06	1124	0.403619	3.68018	80	75.12	280.96
0.402828	4.00781	0.403631	5.30225	0.399549	5.95264	1024	0.403623	5.60693	0.399545	5.26318	3.00926e-07	2047	0.403623	4.3374	1024	0.402821	3.76758	0.399545	5.26318	1.64352e-07	1846	0.40282	4.52148	1024	0.403623	5.60693	0.402821	3.76758	3.98333e-06	1125	0.403627	3.08057	26	14.2	344.16
0.402836	3.66553	0.403639	4.39697	0.399553	6.86182	1025	0.403631	5.30225	0.399549	5.95264	2.08333e-07	2049	0.403631	4.21094	1025	0.402828	4.00781	0.399549	5.95264	2.51852e-07	1848	0.402828	4.61279	1025	0.403631	5.30225	0.402828	4.00781	4.00278e-06	1125	0.403627	3.08057	18	21.76	345.84
0.402845	3.85205	0.403648	5.00879	0.399557	4.14111	1026	0.403639	4.39697	0.399553	6.86182	2.89352e-07	2051	0.403639	6.18311	1026	0.402836	3.66553	0.399553	6.86182	2.23611e-07	1850	0.402836	5.54199	1026	0.403639	4.39697	0.402836	3.66553	3.41204e-06	1126	0.403635	3.65625	25	19.32	294.8
0.402853	4.11719	0.403655	7.02441	0.399561	5.30957	1027	0.403648	5.00879	0.399557	4.14111	9.02778e-07	2053	0.403647	4.71777	1027	0.402845	3.85205	0.399557	4.14111	7.375e-07	1852	0.402844	5.65674	1027	0.403648	5.00879	0.402845	3.85205	3.36528e-06	1128	0.403651	3.229	78	63.72	290.76
0.40286	4.10156	0.403664	4.6333	0.399564	4.96289	1028	0.403655	7.02441	0.399561	5.30957	2.31481e-07	2055	0.403655	4.27881	1028	0.402853	4.11719	0.399561	5.30957	7.09259e-07	1854	0.402852	3.8418	1028	0.403655	7.02441	0.402853	4.11719	3.98426e-06	1128	0.403651	3.229	20	61.28	344.24
0.402868	4.42334	0.403671	4.7124	0.399569	7.17578	1029	0.403664	4.6333	0.399564	4.96289	8.7963e-07	2057	0.403663	5.41406	1029	0.40286	4.10156	0.399564	4.96289	1.15741e-07	1856	0.40286	4.15869	1029	0.403664	4.6333	0.40286	4.10156	3.36574e-06	1130	0.403667	3.19873	76	10	290.8
0.402876	4.02783	0.40368	4.20215	0.399572	4.51025	1030	0.403671	4.7124	0.399569	7.17578	2.66204e-07	2059	0.403671	4.85693	1030	0.402868	4.42334	0.399569	7.17578	2.91667e-07	1858	0.402868	6.49902	1030	0.403671	4.7124	0.402868	4.42334	3.97222e-06	1130	0.403667	3.19873	23	25.2	343.2
0.402884	3.68506	0.403688	4.55566	0.399577	4.70068	1031	0.40368	4.20215	0.399572	4.51025	9.25926e-07	2061	0.403679	6.44922	1031	0.402876	4.02783	0.399572	4.51025	1.40278e-07	1860	0.402876	4.96582	1031	0.40368	4.20215	0.402876	4.02783	3.90509e-06	1132	0.403683	3.7168	80	12.12	337.4
0.402892	2.80469	0.403696	3.854	0.39958	6.05371	1032	0.403688	4.55566	0.399577	4.70068	1.28472e-06	2063	0.403687	4.30615	1032	0.402884	3.68506	0.399577	4.70068	1.73148e-07	1862	0.402884	5.05811	1032	0.403688	4.55566	0.402884	3.68506	3.57917e-06	1133	0.403692	3.07519	111	14.96	309.24
0.4029	3.34277	0.403703	5.1665	0.399585	5.42676	1033	0.403696	3.854	0.39958	6.05371	8.33333e-07	2065	0.403695	4.7124	1033	0.402892	2.80469	0.39958	6.05371	1.68056e-07	1864	0.402892	5.44238	1033	0.403696	3.854	0.402892	2.80469	3.88657e-06	1134	0.403699	2.77344	72	14.52	335.8
0.402908	4.05371	0.403712	5.56348	0.399589	3.8169	1034	0.403703	5.1665	0.399585	5.42676	1.85185e-07	2067	0.403703	4.96191	1034	0.4029	3.34277	0.399585	5.42676	1.97685e-07	1866	0.4029	5.09131	1034	0.403703	5.1665	0.4029	3.34277	3.43981e-06	1134	0.403699	2.77344	16	17.08	297.2
0.402916	4.39307	0.40372	5.17822	0.399593	4.4126	1035	0.403712	5.56348	0.399589	3.8169	9.02778e-07	2069	0.403711	5.01563	1035	0.402908	4.05371	0.399589	3.8169	8.69444e-07	1868	0.402907	5.21533	1035	0.403712	5.56348	0.402908	4.05371	3.96389e-06	1136	0.403716	3.50293	78	75.12	342.48
0.402924	3.37109	0.403728	4.15186	0.399597	3.63135	1036	0.40372	5.17822	0.399593	4.4126	9.02778e-07	2071	0.403719	4.40918	1036	0.402916	4.39307	0.399593	4.4126	7.67593e-07	1870	0.402916	4.33691	1036	0.40372	5.17822	0.402916	4.39307	3.27361e-06	1137	0.403723	3.68018	78	66.32	282.84
0.402932	2.93213	0.403736	5.60107	0.399601	4.49707	1037	0.403728	4.15186	0.399597	3.63135	8.91204e-07	2073	0.403727	4.77051	1037	0.402924	3.37109	0.399597	3.63135	8.58333e-07	1872	0.402924	5.00342	1037	0.403728	4.15186	0.402924	3.37109	3.26019e-06	1138	0.403731	3.87158	77	74.16	281.68
0.40294	3.22461	0.403744	4.70606	0.399605	4.26025	1038	0.403736	5.60107	0.399601	4.49707	9.25926e-07	2075	0.403735	5.17725	1038	0.402932	2.93213	0.399601	4.49707	1.87963e-07	1874	0.402931	5.58057	1038	0.403736	5.60107	0.402932	2.93213	4.67407e-06	1139	0.403741	2.75342	80	16.24	403.84
0.402948	4.0293	0.403752	4.07861	0.399609	4.12891	1039	0.403744	4.70606	0.399605	4.26025	9.02778e-07	2077	0.403743	4.12256	1039	0.40294	3.22461	0.399605	4.26025	7.36574e-07	1876	0.402939	5.38135	1039	0.403744	4.70606	0.40294	3.22461	3.27639e-06	1140	0.403747	3.75684	78	63.64	283.08
0.402956	4.09277	0.403759	4.60449	0.399613	4.79443	1040	0.403752	4.07861	0.399609	4.12891	9.25926e-07	2079	0.403751	6.14307	1040	0.402948	4.0293	0.399609	4.12891	7.69444e-07	1878	0.402947	5.46484	1040	0.403752	4.07861	0.402948	4.0293	3.825e-06	1141	0.403756	3.53027	80	66.48	330.48
0.402963	4.98438	0.403767	4.21973	0.399617	4.32666	1041	0.403759	4.60449	0.399613	4.79443	2.31481e-07	2081	0.403759	5.56152	1041	0.402956	4.09277	0.399613	4.79443	7.33796e-07	1880	0.402955	3.59082	1041	0.403759	4.60449	0.402956	4.09277	3.52454e-06	1141	0.403756	3.53027	20	63.4	304.52
0.402969	3.18018	0.403776	4.64502	0.399621	3.74902	1042	0.403767	4.21973	0.399617	4.32666	2.5463e-07	2083	0.403767	3.86035	1042	0.402963	4.98438	0.399617	4.32666	1.24537e-07	1882	0.402963	5.95166	1042	0.403767	4.21973	0.402963	4.98438	3.31065e-06	1142	0.403764	3.35547	22	10.76	286.04
0.402979	4.00781	0.403784	3.48535	0.399625	4.88135	1043	0.403776	4.64502	0.399621	3.74902	8.91204e-07	2085	0.403775	4.79297	1043	0.402969	3.18018	0.399621	3.74902	1.2662e-06	1883	0.402967	5.1709	1043	0.403776	4.64502	0.402969	3.18018	3.92778e-06	1144	0.40378	3.271	77	109.4	339.36
0.402988	3.81348	0.403792	4.65332	0.399629	3.81152	1044	0.403784	3.48535	0.399625	4.88135	8.56481e-07	2087	0.403783	4.83936	1044	0.402979	4.00781	0.399625	4.88135	1.44907e-07	1886	0.402979	5.68213	1044	0.403784	3.48535	0.402979	4.00781	4.04167e-06	1145	0.403788	3.75098	74	12.52	349.2
0.402995	3.17871	0.4038	3.06592	0.399633	4.41309	1045	0.403792	4.65332	0.399629	3.81152	8.91204e-07	2089	0.403791	5.70508	1045	0.402988	3.81348	0.399629	3.81152	7.31481e-07	1888	0.402987	4.25049	1045	0.403792	4.65332	0.402988	3.81348	3.89769e-06	1146	0.403796	3.39356	77	63.2	336.76
0.403004	3.52734	0.403808	3.85938	0.399636	5.83398	1046	0.4038	3.06592	0.399633	4.41309	9.02778e-07	2091	0.403799	2.97022	1046	0.402995	3.17871	0.399633	4.41309	2.14815e-07	1890	0.402995	5.80615	1046	0.4038	3.06592	0.402995	3.17871	3.37685e-06	1147	0.403803	3.70215	78	18.56	291.76
0.403012	4.28857	0.403816	5.57227	0.39964	6.22461	1047	0.403808	3.85938	0.399636	5.83398	8.7963e-07	2093	0.403807	6.02344	1047	0.403004	3.52734	0.399636	5.83398	7.1713e-07	1892	0.403003	4.06055	1047	0.403808	3.85938	0.403004	3.52734	3.9213e-06	1148	0.403812	3.64697	76	61.96	338.8
0.40302	3.30762	0.403824	3.49023	0.399644	5.09326	1048	0.403816	5.57227	0.39964	6.22461	7.52315e-07	2095	0.403815	4.65967	1048	0.403012	4.28857	0.39964	6.22461	7.46759e-07	1894	0.403011	6.85303	1048	0.403816	5.57227	0.403012	4.28857	4.11111e-06	1148	0.403812	3.64697	65	64.52	355.2
0.403027	4.65723	0.403831	5.54785	0.399648	4.87305	1049	0.403824	3.49023	0.399644	5.09326	8.68056e-07	2097	0.403823	4.44629	1049	0.40302	3.30762	0.399644	5.09326	7.72222e-07	1896	0.403019	4.7168	1049	0.403824	3.49023	0.40302	3.30762	3.18148e-06	1149	0.403821	2.7793	75	66.72	274.88
0.403036	3.9834	0.40384	5.13867	0.399652	4.71875	1050	0.403831	5.54785	0.399648	4.87305	2.5463e-07	2099	0.403831	5.1665	1050	0.403027	4.65723	0.399648	4.87305	2.32407e-07	1898	0.403027	5.24609	1050	0.403831	5.54785	0.403027	4.65723	2.57315e-06	1150	0.403829	2.79688	22	20.08	222.32
0.403044	3.22852	0.403847	5.6543	0.399656	5.61621	1051	0.40384	5.13867	0.399652	4.71875	8.91204e-07	2101	0.403839	5.33545	1051	0.403036	3.9834	0.399652	4.71875	8.04167e-07	1900	0.403035	4.40674	1051	0.40384	5.13867	0.403036	3.9834	3.92315e-06	1152	0.403844	2.86963	77	69.48	338.96
0.403052	3.479	0.403856	3.67822	0.39966	5.61035	1052	0.403847	5.6543	0.399656	5.61621	1.96759e-07	2103	0.403847	5.83789	1052	0.403044	3.22852	0.399656	5.61621	7.52778e-07	1902	0.403043	4.85889	1052	0.403847	5.6543	0.403044	3.22852	3.42639e-06	1152	0.403844	2.86963	17	65.04	296.04
0.40306	3.49658	0.403863	4.74902	0.399664	4.82373	1053	0.403856	3.67822	0.39966	5.61035	9.83796e-07	2105	0.403855	6.27051	1053	0.403052	3.479	0.39966	5.61035	8.08796e-07	1904	0.403051	6.12793	1053	0.403856	3.67822	0.403052	3.479	3.32361e-06	1154	0.403859	4.00488	85	69.88	287.16
0.403068	3.9082	0.403872	4.22607	0.399668	6.02979	1054	0.403863	4.74902	0.399664	4.82373	2.31481e-07	2107	0.403863	5.4126	1054	0.40306	3.49658	0.399664	4.82373	8.22685e-07	1906	0.403059	4.39258	1054	0.403863	4.74902	0.40306	3.49658	3.93333e-06	1154	0.403859	4.00488	20	71.08	339.84
0.403075	3.646	0.40388	4.02002	0.399672	5.6582	1055	0.403872	4.22607	0.399668	6.02979	9.25926e-07	2109	0.403871	4.70606	1055	0.403068	3.9082	0.399668	6.02979	7.62963e-07	1908	0.403067	5.09033	1055	0.403872	4.22607	0.403068	3.9082	3.44398e-06	1156	0.403875	3.93604	80	65.92	297.56
0.403083	3.96582	0.403888	5.28516	0.399676	4.77979	1056	0.40388	4.02002	0.399672	5.6582	8.91204e-07	2111	0.403879	6.25342	1056	0.403075	3.646	0.399672	5.6582	1.37963e-07	1910	0.403075	3.82031	1056	0.40388	4.02002	0.403075	3.646	3.34213e-06	1157	0.403883	4.20117	77	11.92	288.76
0.403091	5.18555	0.403896	6.51758	0.39968	5.70654	1057	0.403888	5.28516	0.399676	4.77979	8.91204e-07	2113	0.403887	6.06348	1057	0.403083	3.96582	0.399676	4.77979	2.40278e-07	1912	0.403083	5.53516	1057	0.403888	5.28516	0.403083	3.96582	3.34028e-06	1158	0.403892	3.44238	77	20.76	288.6
0.403099	3.56299	0.403904	3.78125	0.399684	4.66064	1058	0.403896	6.51758	0.39968	5.70654	2.77778e-07	2115	0.403895	6.24268	1058	0.403091	5.18555	0.39968	5.70654	2.54167e-07	1914	0.403091	3.97217	1058	0.403896	6.51758	0.403091	5.18555	4.125e-06	1158	0.403892	3.44238	24	21.96	356.4
0.403107	3.76807	0.403912	5.8501	0.399688	5.32129	1059	0.403904	3.78125	0.399684	4.66064	9.02778e-07	2117	0.403904	3.9917	1059	0.403099	3.56299	0.399684	4.66064	2.76389e-07	1916	0.403099	4.70019	1059	0.403904	3.78125	0.403099	3.56299	4.15602e-06	1159	0.4039	3.70996	78	23.88	359.08
0.403115	3.61231	0.40392	5.65039	0.399692	4.86914	1060	0.403912	5.8501	0.399688	5.32129	2.5463e-07	2119	0.403911	5.77783	1060	0.403107	3.76807	0.399688	5.32129	1.25e-07	1918	0.403107	5.63184	1060	0.403912	5.8501	0.403107	3.76807	2.63611e-06	1160	0.403909	2.81152	22	10.8	227.76
0.403124	4.53076	0.403928	5.10449	0.399696	5.23828	1061	0.40392	5.65039	0.399692	4.86914	2.08333e-07	2121	0.40392	6.82129	1061	0.403115	3.61231	0.399692	4.86914	1.77778e-07	1920	0.403115	4.08838	1061	0.40392	5.65039	0.403115	3.61231	3.4338e-06	1161	0.403916	3.94238	18	15.36	296.68
0.403131	4.0459	0.403936	5.75049	0.3997	4.63135	1062	0.403928	5.10449	0.399696	5.23828	9.60648e-07	2123	0.403927	6.3457	1062	0.403124	4.53076	0.399696	5.23828	8.49537e-07	1922	0.403123	5.07813	1062	0.403928	5.10449	0.403124	4.53076	3.8625e-06	1163	0.403932	4.27539	83	73.4	333.72
0.403139	4.21289	0.403944	5.87305	0.399704	5.70801	1063	0.403936	5.75049	0.3997	4.63135	1.96759e-07	2125	0.403935	4.63086	1063	0.403131	4.0459	0.3997	4.63135	1.86574e-07	1924	0.403131	4.95361	1063	0.403936	5.75049	0.403131	4.0459	3.31343e-06	1163	0.403932	4.27539	17	16.12	286.28
0.403147	3.08008	0.403952	5.93701	0.399708	5.34668	1064	0.403944	5.87305	0.399704	5.70801	9.49074e-07	2127	0.403943	4.22461	1064	0.403139	4.21289	0.399704	5.70801	1.58333e-07	1926	0.403139	5.40967	1064	0.403944	5.87305	0.403139	4.21289	3.225e-06	1165	0.403948	4.03955	82	13.68	278.64
0.403155	3.34277	0.40396	5.21533	0.399712	5.42822	1065	0.403952	5.93701	0.399708	5.34668	2.08333e-07	2129	0.403951	4.90283	1065	0.403147	3.08008	0.399708	5.34668	2.25926e-07	1928	0.403147	3.95606	1065	0.403952	5.93701	0.403147	3.08008	4.04352e-06	1165	0.403948	4.03955	18	19.52	349.36
0.403163	4.57031	0.403968	5.84375	0.399716	4.2124	1066	0.40396	5.21533	0.399712	5.42822	3.125e-07	2131	0.403959	4.58545	1066	0.403155	3.34277	0.399712	5.42822	8.28241e-07	1930	0.403155	5.71631	1066	0.40396	5.21533	0.403155	3.34277	3.41806e-06	1166	0.403956	4.16406	27	71.56	295.32
0.403171	4.39502	0.403976	5.00928	0.39972	5.43066	1067	0.403968	5.84375	0.399716	4.2124	9.02778e-07	2133	0.403967	6.38818	1067	0.403163	4.57031	0.399716	4.2124	7.03241e-07	1932	0.403163	4.20068	1067	0.403968	5.84375	0.403163	4.57031	3.95509e-06	1168	0.403972	3.98535	78	60.76	341.72
0.403179	4.04248	0.403984	4.2793	0.399724	5.59277	1068	0.403976	5.00928	0.39972	5.43066	8.91204e-07	2135	0.403975	5.64111	1068	0.403171	4.39502	0.39972	5.43066	8.13889e-07	1934	0.40317	5.54785	1068	0.403976	5.00928	0.403171	4.39502	3.3963e-06	1169	0.40398	4.2832	77	70.32	293.44
0.403187	4.08643	0.403992	4.07129	0.399728	4.69238	1069	0.403984	4.2793	0.399724	5.59277	9.25926e-07	2137	0.403983	5.729	1069	0.403179	4.04248	0.399724	5.59277	2.2037e-07	1936	0.403178	4.44385	1069	0.403984	4.2793	0.403179	4.04248	3.87546e-06	1170	0.403988	3.89941	80	19.04	334.84
0.403195	3.48877	0.404	5.22119	0.399732	4.75244	1070	0.403992	4.07129	0.399728	4.69238	9.02778e-07	2139	0.403991	5.00537	1070	0.403187	4.08643	0.399728	4.69238	1.9213e-07	1938	0.403186	4.92383	1070	0.403992	4.07129	0.403187	4.08643	3.98935e-06	1171	0.403996	3.27002	78	16.6	344.68
0.403203	3.61377	0.404007	5.0791	0.399736	6.54297	1071	0.404	5.22119	0.399732	4.75244	2.5463e-07	2141	0.403999	5.61719	1071	0.403195	3.48877	0.399732	4.75244	7.98611e-07	1940	0.403194	5.78369	1071	0.404	5.22119	0.403195	3.48877	3.38333e-06	1171	0.403996	3.27002	22	69	292.32
0.40321	3.30615	0.404015	5.06641	0.399739	4.11231	1072	0.404007	5.0791	0.399736	6.54297	1.38889e-07	2143	0.404007	4.93994	1072	0.403203	3.61377	0.399736	6.54297	6.96759e-07	1942	0.403202	4.2417	1072	0.404007	5.0791	0.403203	3.61377	3.28843e-06	1172	0.404004	4.64844	12	60.2	284.12
0.403219	4.22021	0.404024	4.18359	0.399744	4.8584	1073	0.404015	5.06641	0.399739	4.11231	1.50463e-07	2145	0.404015	3.33496	1073	0.40321	3.30615	0.399739	4.11231	1.49537e-07	1944	0.40321	6.16894	1073	0.404015	5.06641	0.40321	3.30615	3.27454e-06	1173	0.404012	3.91162	13	12.92	282.92
0.403226	3.19727	0.404032	4.84424	0.399748	4.94043	1074	0.404024	4.18359	0.399744	4.8584	1.38889e-07	2147	0.404023	4.05908	1074	0.403219	4.22021	0.399744	4.8584	7.40278e-07	1946	0.403218	5.22412	1074	0.404024	4.18359	0.403219	4.22021	3.94167e-06	1174	0.40402	3.02881	12	63.96	340.56
0.403235	3.29346	0.404039	4.54834	0.399751	5.13672	1075	0.404032	4.84424	0.399748	4.94043	2.89352e-07	2149	0.404031	5.58252	1075	0.403226	3.19727	0.399748	4.94043	1.54167e-07	1948	0.403226	5.36621	1075	0.404032	4.84424	0.403226	3.19727	3.32037e-06	1175	0.404028	3.7876	25	13.32	286.88
0.403243	3.64453	0.404047	4.76465	0.399755	3.51465	1076	0.404039	4.54834	0.399751	5.13672	1.73611e-07	2151	0.404039	5.99365	1076	0.403235	3.29346	0.399751	5.13672	8.33333e-07	1950	0.403234	5.01807	1076	0.404039	4.54834	0.403235	3.29346	3.89074e-06	1176	0.404036	3.23828	15	72	336.16
0.403251	4.04785	0.404055	7.20264	0.399759	5.9043	1077	0.404047	4.76465	0.399755	3.51465	2.43056e-07	2153	0.404047	5.3457	1077	0.403243	3.64453	0.399755	3.51465	7.31481e-07	1952	0.403242	4.78076	1077	0.404047	4.76465	0.403243	3.64453	3.28843e-06	1177	0.404044	3.28369	21	63.2	284.12
0.403259	4.96777	0.404063	5.72656	0.399764	4.19287	1078	0.404055	7.20264	0.399759	5.9043	2.19907e-07	2155	0.404055	4.62451	1078	0.403251	4.04785	0.399759	5.9043	7.37963e-07	1954	0.40325	4.30127	1078	0.404055	7.20264	0.403251	4.04785	3.27037e-06	1178	0.404052	4.88037	19	63.76	282.56
0.403267	3.77588	0.404072	4.4834	0.399767	6.09521	1079	0.404063	5.72656	0.399764	4.19287	1.96759e-07	2157	0.404063	6.02148	1079	0.403259	4.96777	0.399764	4.19287	7.3287e-07	1956	0.403258	4.5625	1079	0.404063	5.72656	0.403259	4.96777	3.9912e-06	1179	0.404059	4.37451	17	63.32	344.84
0.403274	3.50635	0.404079	3.41504	0.399771	4.30908	1080	0.404072	4.4834	0.399767	6.09521	9.14352e-07	2159	0.404071	4.15332	1080	0.403267	3.77588	0.399767	6.09521	8.23611e-07	1958	0.403266	4.09424	1080	0.404072	4.4834	0.403267	3.77588	3.32083e-06	1181	0.404075	3.0166	79	71.16	286.92
0.403283	3.46729	0.404088	4.35742	0.399775	5.20996	1081	0.404079	3.41504	0.399771	4.30908	1.85185e-07	2161	0.404079	5.16357	1081	0.403274	3.50635	0.399771	4.30908	1.53241e-07	1960	0.403274	5.87305	1081	0.404079	3.41504	0.403274	3.50635	3.99398e-06	1181	0.404075	3.0166	16	13.24	345.08
0.403291	3.77002	0.404096	5.06885	0.399779	4.3291	1082	0.404088	4.35742	0.399775	5.20996	9.25926e-07	2163	0.404087	5.46777	1082	0.403283	3.46729	0.399775	5.20996	7.13426e-07	1962	0.403282	5.18555	1082	0.404088	4.35742	0.403283	3.46729	4.04028e-06	1183	0.404092	4.33789	80	61.64	349.08
0.403298	5.3335	0.404104	3.86231	0.399783	4.45703	1083	0.404096	5.06885	0.399779	4.3291	8.33333e-07	2165	0.404095	3.00977	1083	0.403291	3.77002	0.399779	4.3291	7.11574e-07	1964	0.40329	4.33301	1083	0.404096	5.06885	0.403291	3.77002	3.94583e-06	1183	0.404092	4.33789	72	61.48	340.92
0.403306	5.10791	0.404112	6.24316	0.399787	3.63721	1084	0.404104	3.86231	0.399783	4.45703	1.96759e-07	2167	0.404103	4.54834	1084	0.403298	5.3335	0.399783	4.45703	1.99074e-07	1966	0.403298	6.22168	1084	0.404104	3.86231	0.403298	5.3335	3.35324e-06	1184	0.4041	2.70215	17	17.2	289.72
0.403314	4.00537	0.40412	5.62256	0.399791	3.73535	1085	0.404112	6.24316	0.399787	3.63721	2.77778e-07	2169	0.404111	4.5957	1085	0.403306	5.10791	0.399787	3.63721	1.24537e-07	1968	0.403306	3.42822	1085	0.404112	6.24316	0.403306	5.10791	3.42037e-06	1185	0.404108	3.77734	24	10.76	295.52
0.403322	4.15283	0.404128	5.16748	0.399795	4.12451	1086	0.40412	5.62256	0.399791	3.73535	2.08333e-07	2171	0.404119	5.52051	1086	0.403314	4.00537	0.399791	3.73535	1.26852e-07	1970	0.403314	4.63623	1086	0.40412	5.62256	0.403314	4.00537	3.3412e-06	1186	0.404116	3.65137	18	10.96	288.68
0.40333	3.67188	0.404136	4.76709	0.399799	6.02539	1087	0.404128	5.16748	0.399795	4.12451	9.25926e-07	2173	0.404127	5.05664	1087	0.403322	4.15283	0.399795	4.12451	1.40741e-07	1972	0.403322	5.37061	1087	0.404128	5.16748	0.403322	4.15283	3.89722e-06	1188	0.404132	3.49951	80	12.16	336.72
0.403339	4.66553	0.404144	4.43066	0.399803	3.74951	1088	0.404136	4.76709	0.399799	6.02539	2.08333e-07	2175	0.404135	3.94141	1088	0.40333	3.67188	0.399799	6.02539	8.10185e-08	1974	0.40333	4.38086	1088	0.404136	4.76709	0.40333	3.67188	3.40602e-06	1188	0.404132	3.49951	18	7	294.28
0.403346	3.99316	0.404152	5.06299	0.399807	4.5166	1089	0.404144	4.43066	0.399803	3.74951	2.31481e-07	2177	0.404144	5.57227	1089	0.403339	4.66553	0.399803	3.74951	8.4537e-07	1976	0.403338	4.80811	1089	0.404144	4.43066	0.403339	4.66553	3.47315e-06	1189	0.40414	3.29785	20	73.04	300.08
0.403355	3.44287	0.40416	4.29053	0.399811	5.54346	1090	0.404152	5.06299	0.399807	4.5166	2.66204e-07	2179	0.404152	4.3042	1090	0.403346	3.99316	0.399807	4.5166	1.01389e-07	1978	0.403346	5.04394	1090	0.404152	5.06299	0.403346	3.99316	3.45185e-06	1190	0.404148	3.76563	23	8.76	298.24
0.403363	3.29346	0.404168	6.19482	0.399815	6.62207	1091	0.40416	4.29053	0.399811	5.54346	2.66204e-07	2181	0.40416	6.18506	1091	0.403355	3.44287	0.399811	5.54346	8.15278e-07	1980	0.403354	5.2749	1091	0.40416	4.29053	0.403355	3.44287	3.39583e-06	1191	0.404156	3.49805	23	70.44	293.4
0.40337	4.04492	0.404176	4.53662	0.399819	5.60254	1092	0.404168	6.19482	0.399815	6.62207	2.5463e-07	2183	0.404168	4.63086	1092	0.403363	3.29346	0.399815	6.62207	8.29167e-07	1982	0.403362	5.41016	1092	0.404168	6.19482	0.403363	3.29346	3.4125e-06	1192	0.404164	3.896	22	71.64	294.84
0.403379	4.13623	0.404185	4.80029	0.399823	4.16602	1093	0.404176	4.53662	0.399819	5.60254	2.5463e-07	2185	0.404176	4.33691	1093	0.40337	4.04492	0.399819	5.60254	6.94444e-08	1984	0.40337	4.21826	1093	0.404176	4.53662	0.40337	4.04492	3.41435e-06	1193	0.404172	3.93897	22	6	295
0.403387	4.92969	0.404193	4.38184	0.399827	4.58691	1094	0.404185	4.80029	0.399823	4.16602	9.25926e-07	2187	0.404184	4.60059	1094	0.403379	4.13623	0.399823	4.16602	7.83333e-07	1986	0.403378	4.76416	1094	0.404185	4.80029	0.403379	4.13623	3.89676e-06	1195	0.404189	3.78027	80	67.68	336.68
0.403395	4.24121	0.404201	5.73438	0.399831	5.85303	1095	0.404193	4.38184	0.399827	4.58691	9.02778e-07	2189	0.404192	4.35644	1095	0.403387	4.92969	0.399827	4.58691	7.74074e-07	1988	0.403386	5.72021	1095	0.404193	4.38184	0.403387	4.92969	3.27593e-06	1196	0.404196	4.50635	78	66.88	283.04
0.403402	5.1626	0.404209	4.37061	0.399835	4.2085	1096	0.404201	5.73438	0.399831	5.85303	9.25926e-07	2191	0.4042	6.87451	1096	0.403395	4.24121	0.399831	5.85303	8.45833e-07	1990	0.403394	5.05713	1096	0.404201	5.73438	0.403395	4.24121	3.9088e-06	1197	0.404205	4.10986	80	73.08	337.72
0.403411	4.29688	0.404216	4.91602	0.399839	4.43066	1097	0.404209	4.37061	0.399835	4.2085	9.60648e-07	2193	0.404208	5.42969	1097	0.403402	5.1626	0.399835	4.2085	1.36574e-07	1992	0.403402	4.92236	1097	0.404209	4.37061	0.403402	5.1626	3.86481e-06	1198	0.404213	4.30615	83	11.8	333.92
0.403419	4.47217	0.404224	4.23926	0.399843	5.24316	1098	0.404216	4.91602	0.399839	4.43066	3.125e-07	2195	0.404216	6.29297	1098	0.403411	4.29688	0.399839	4.43066	7.85185e-07	1994	0.40341	5.68701	1098	0.404216	4.91602	0.403411	4.29688	3.45e-06	1198	0.404213	4.30615	27	67.84	298.08
0.403426	3.41846	0.404232	5.82373	0.399847	6.52637	1099	0.404224	4.23926	0.399843	5.24316	2.66204e-07	2197	0.404224	5.01709	1099	0.403419	4.47217	0.399843	5.24316	8.18056e-07	1996	0.403418	4.69678	1099	0.404224	4.23926	0.403419	4.47217	3.37407e-06	1199	0.404221	3.20703	23	70.68	291.52
0.403436	3.84277	0.40424	3.52783	0.399851	5.22461	1100	0.404232	5.82373	0.399847	6.52637	2.31481e-07	2199	0.404232	4.90234	1100	0.403426	3.41846	0.399847	6.52637	9.30556e-08	1998	0.403426	4.77197	1100	0.404232	5.82373	0.403426	3.41846	3.89028e-06	1201	0.404236	4.22803	20	8.04	336.12
0.403443	3.39209	0.404248	4.26367	0.399855	5.00146	1101	0.40424	3.52783	0.399851	5.22461	1.96759e-07	2201	0.40424	5.23486	1101	0.403436	3.84277	0.399851	5.22461	1.64167e-06	2000	0.403434	6.36426	1101	0.40424	3.52783	0.403436	3.84277	3.91991e-06	1202	0.404244	3.52539	17	141.84	338.68
0.403451	3.83887	0.404257	4.74805	0.399859	4.45606	1102	0.404248	4.26367	0.399855	5.00146	2.5463e-07	2203	0.404247	4.24902	1102	0.403443	3.39209	0.399855	5.00146	7.78704e-07	2002	0.403442	5.43066	1102	0.404248	4.26367	0.403443	3.39209	3.99167e-06	1203	0.404252	3.55176	22	67.28	344.88
0.403459	4.30225	0.404265	3.78076	0.399863	4.39844	1103	0.404257	4.74805	0.399859	4.45606	9.25926e-07	2205	0.404256	5.72119	1103	0.403451	3.83887	0.399859	4.45606	7.50463e-07	2004	0.40345	5.65479	1103	0.404257	4.74805	0.403451	3.83887	3.39537e-06	1204	0.40426	5.18896	80	64.84	293.36
0.403467	3.95654	0.404272	4.23144	0.399867	4.54102	1104	0.404265	3.78076	0.399863	4.39844	8.33333e-07	2207	0.404264	4.81396	1104	0.403459	4.30225	0.399863	4.39844	7.875e-07	2006	0.403458	4.45361	1104	0.404265	3.78076	0.403459	4.30225	3.25139e-06	1205	0.404268	3.35742	72	68.04	280.92
0.403474	3.43506	0.40428	4.56055	0.399871	5.98926	1105	0.404272	4.23144	0.399867	4.54102	8.91204e-07	2209	0.404271	5.95459	1105	0.403467	3.95654	0.399867	4.54102	6.625e-07	2008	0.403466	4.46729	1105	0.404272	4.23144	0.403467	3.95654	3.33889e-06	1206	0.404276	4.02734	77	57.24	288.48
0.403483	4.22168	0.404288	3.96338	0.399875	5.07813	1106	0.40428	4.56055	0.399871	5.98926	8.56481e-07	2211	0.40428	5.24902	1106	0.403474	3.43506	0.399871	5.98926	1.53241e-07	2010	0.403474	6.44092	1106	0.40428	4.56055	0.403474	3.43506	3.97176e-06	1207	0.404284	4.34033	74	13.24	343.16
0.403491	3.71973	0.404296	4.4541	0.399879	4.27588	1107	0.404288	3.96338	0.399875	5.07813	2.77778e-07	2213	0.404288	5.90381	1107	0.403483	4.22168	0.399875	5.07813	7.6713e-07	2012	0.403482	4.20459	1107	0.404288	3.96338	0.403483	4.22168	3.60926e-06	1207	0.404284	4.34033	24	66.28	311.84
0.403499	3.5083	0.404304	4.42041	0.399883	4.07471	1108	0.404296	4.4541	0.399879	4.27588	2.5463e-07	2215	0.404296	4.20947	1108	0.403491	3.71973	0.399879	4.27588	8.23148e-07	2014	0.40349	6.16455	1108	0.404296	4.4541	0.403491	3.71973	3.29861e-06	1208	0.404292	3.13086	22	71.12	285
0.403507	3.47412	0.404312	5.13525	0.399887	4.94482	1109	0.404304	4.42041	0.399883	4.07471	9.25926e-07	2217	0.404303	5.86279	1109	0.403499	3.5083	0.399883	4.07471	7.21296e-07	2016	0.403498	5.50684	1109	0.404304	4.42041	0.403499	3.5083	3.9787e-06	1210	0.404308	3.93799	80	62.32	343.76
0.403514	3.69727	0.40432	5.13818	0.399891	4.87256	1110	0.404312	5.13525	0.399887	4.94482	1.85185e-07	2219	0.404311	4.46191	1110	0.403507	3.47412	0.399887	4.94482	7.81481e-07	2018	0.403506	5.7915	1110	0.404312	5.13525	0.403507	3.47412	3.25509e-06	1210	0.404308	3.93799	16	67.52	281.24
0.403522	3.99707	0.404328	4.50879	0.399895	4.65283	1111	0.40432	5.13818	0.399891	4.87256	2.89352e-07	2221	0.404319	6.43799	1111	0.403514	3.69727	0.399891	4.87256	1.56481e-07	2020	0.403514	5.67285	1111	0.40432	5.13818	0.403514	3.69727	3.4338e-06	1211	0.404316	3.71338	25	13.52	296.68
0.40353	4.79883	0.404335	5.44678	0.399899	4.54053	1112	0.404328	4.50879	0.399895	4.65283	3.125e-07	2223	0.404327	5.82422	1112	0.403522	3.99707	0.399895	4.65283	1.7037e-07	2022	0.403522	6.51074	1112	0.404328	4.50879	0.403522	3.99707	3.23472e-06	1212	0.404324	4.73584	27	14.72	279.48
0.403538	3.61816	0.404343	4.80615	0.399903	5.83594	1113	0.404335	5.44678	0.399899	4.54053	2.08333e-07	2225	0.404335	5.55957	1113	0.40353	4.79883	0.399899	4.54053	1.10648e-07	2024	0.40353	4.37207	1113	0.404335	5.44678	0.40353	4.79883	4.02546e-06	1214	0.40434	4.20996	18	9.56	347.8
0.403546	4.03125	0.404352	4.12695	0.399906	3.6294	1114	0.404343	4.80615	0.399903	5.83594	2.66204e-07	2227	0.404343	5.92627	1114	0.403538	3.61816	0.399903	5.83594	1.82407e-07	2026	0.403538	6.05664	1114	0.404343	4.80615	0.403538	3.61816	3.9162e-06	1215	0.404347	4.27734	23	15.76	338.36
0.403554	3.48047	0.40436	3.73584	0.399911	4.29785	1115	0.404352	4.12695	0.399906	3.6294	9.49074e-07	2229	0.404351	6.93994	1115	0.403546	4.03125	0.399906	3.6294	1.57407e-07	2028	0.403546	4.20654	1115	0.404352	4.12695	0.403546	4.03125	3.17037e-06	1216	0.404355	5.4624	82	13.6	273.92
0.403563	4.26465	0.404367	4.83984	0.399914	5.13037	1116	0.40436	3.73584	0.399911	4.29785	9.25926e-07	2231	0.404359	4.69287	1116	0.403554	3.48047	0.399911	4.29785	1.71296e-07	2030	0.403554	4.94678	1116	0.40436	3.73584	0.403554	3.48047	3.86528e-06	1217	0.404364	3.83106	80	14.8	333.96
0.403571	4.03369	0.404376	4.58008	0.399918	5.04053	1117	0.404367	4.83984	0.399914	5.13037	2.89352e-07	2233	0.404367	5.39746	1117	0.403563	4.26465	0.399914	5.13037	2e-07	2032	0.403563	4.87549	1117	0.404367	4.83984	0.403563	4.26465	3.36852e-06	1217	0.404364	3.83106	25	17.28	291.04
0.403579	3.34033	0.404383	5.26563	0.399922	5.20606	1118	0.404376	4.58008	0.399918	5.04053	9.83796e-07	2235	0.404375	5.29932	1118	0.403571	4.03369	0.399918	5.04053	7.90741e-07	2034	0.403571	5.16748	1118	0.404376	4.58008	0.403571	4.03369	4.01435e-06	1218	0.404372	3.22217	85	68.32	346.84
0.403587	3.21973	0.404392	5.16016	0.399926	4.03418	1119	0.404383	5.26563	0.399922	5.20606	2.31481e-07	2237	0.404383	5.00732	1119	0.403579	3.34033	0.399922	5.20606	7.88889e-07	2036	0.403579	5.26416	1119	0.404383	5.26563	0.403579	3.34033	2.53241e-06	1219	0.40438	2.71729	20	68.16	218.8
0.403595	3.70459	0.404399	6.31738	0.39993	4.24072	1120	0.404392	5.16016	0.399926	4.03418	9.25926e-07	2239	0.404391	5.94482	1120	0.403587	3.21973	0.399926	4.03418	8.33333e-07	2038	0.403587	4.36523	1120	0.404392	5.16016	0.403587	3.21973	3.85231e-06	1221	0.404396	3.62158	80	72	332.84
0.403603	5.49365	0.404407	4.26221	0.399934	5.57275	1121	0.404399	6.31738	0.39993	4.24072	2.31481e-07	2241	0.404399	4.5625	1121	0.403595	3.70459	0.39993	4.24072	2.5463e-07	2040	0.403595	4.31738	1121	0.404399	6.31738	0.403595	3.70459	3.4162e-06	1221	0.404396	3.62158	20	22	295.16
0.403611	5.65381	0.404415	7.60156	0.399938	3.25195	1122	0.404407	4.26221	0.399934	5.57275	1.85185e-07	2243	0.404407	5.74902	1122	0.403603	5.49365	0.399934	5.57275	1.10648e-07	2042	0.403603	3.7749	1122	0.404407	4.26221	0.403603	5.49365	3.3213e-06	1222	0.404404	4.69092	16	9.56	286.96
0.403619	3.68018	0.404423	7.12451	0.399942	5.51953	1123	0.404415	7.60156	0.399938	3.25195	2.5463e-07	2245	0.404415	4.71973	1123	0.403611	5.65381	0.399938	3.25195	1.70833e-07	2044	0.403611	4.81885	1123	0.404415	7.60156	0.403611	5.65381	4.07685e-06	1223	0.404411	3.95508	22	14.76	352.24
0.403627	3.08057	0.404431	4.75635	0.399946	3.64551	1124	0.404423	7.12451	0.399942	5.51953	2.31481e-07	2247	0.404423	5.21777	1124	0.403619	3.68018	0.399942	5.51953	1.03704e-07	2046	0.403619	4.64502	1124	0.404423	7.12451	0.403619	3.68018	3.28194e-06	1224	0.40442	4.26758	20	8.96	283.56
0.403635	3.65625	0.404439	4.75586	0.39995	4.30811	1125	0.404431	4.75635	0.399946	3.64551	2.66204e-07	2249	0.404431	5.47266	1125	0.403627	3.08057	0.399946	3.64551	1.98611e-07	2048	0.403627	5.20557	1125	0.404431	4.75635	0.403627	3.08057	3.31019e-06	1225	0.404427	4.19922	23	17.16	286
0.403643	4.75	0.404447	3.53711	0.399954	4.73926	1126	0.404439	4.75586	0.39995	4.30811	9.25926e-07	2251	0.404439	5.7207	1126	0.403635	3.65625	0.39995	4.30811	7.5463e-07	2050	0.403635	4.81738	1126	0.404439	4.75586	0.403635	3.65625	3.10926e-06	1227	0.404443	3.99365	80	65.2	268.64
0.403651	3.229	0.404455	4.66846	0.399958	4.10205	1127	0.404447	3.53711	0.399954	4.73926	2.31481e-07	2253	0.404446	5.81494	1127	0.403643	4.75	0.399954	4.73926	1.26389e-07	2052	0.403643	4.50391	1127	0.404447	3.53711	0.403643	4.75	4.08981e-06	1227	0.404443	3.99365	20	10.92	353.36
0.40366	3.53125	0.404462	5.23389	0.399962	5.65332	1128	0.404455	4.66846	0.399958	4.10205	8.91204e-07	2255	0.404454	5.39893	1128	0.403651	3.229	0.399958	4.10205	1.82407e-07	2054	0.403651	5.55469	1128	0.404455	4.66846	0.403651	3.229	3.11065e-06	1229	0.404458	3.93945	77	15.76	268.76
0.403667	3.19873	0.40447	6.44482	0.399966	4.59619	1129	0.404462	5.23389	0.399962	5.65332	2.66204e-07	2257	0.404462	5.50537	1129	0.40366	3.53125	0.399962	5.65332	6.64815e-07	2056	0.403659	3.78565	1129	0.404462	5.23389	0.40366	3.53125	3.93472e-06	1230	0.404466	3.97266	23	57.44	339.96
0.403676	4.24951	0.404479	4.91064	0.39997	5.56494	1130	0.40447	6.44482	0.399966	4.59619	3.125e-07	2259	0.40447	6.03516	1130	0.403667	3.19873	0.399966	4.59619	1.94444e-07	2058	0.403667	5.00781	1130	0.40447	6.44482	0.403667	3.19873	3.9412e-06	1231	0.404474	4.1582	27	16.8	340.52
0.403683	3.7168	0.404486	4.82324	0.399974	3.49121	1131	0.404479	4.91064	0.39997	5.56494	9.25926e-07	2261	0.404478	8.896	1131	0.403676	4.24951	0.39997	5.56494	7.73611e-07	2060	0.403675	5.05225	1131	0.404479	4.91064	0.403676	4.24951	3.19954e-06	1232	0.404482	3.6626	80	66.84	276.44
0.403692	3.07519	0.404495	4.88379	0.399978	3.78125	1132	0.404486	4.82324	0.399974	3.49121	2.43056e-07	2263	0.404486	5.45606	1132	0.403683	3.7168	0.399974	3.49121	7.80093e-07	2062	0.403683	4.36816	1132	0.404486	4.82324	0.403683	3.7168	3.98889e-06	1233	0.40449	3.79443	21	67.4	344.64
0.403699	2.77344	0.404503	5.13672	0.399982	5.02539	1133	0.404495	4.88379	0.399978	3.78125	9.25926e-07	2265	0.404494	4.75	1133	0.403692	3.07519	0.399978	3.78125	7.55093e-07	2064	0.403691	6.01611	1133	0.404495	4.88379	0.403692	3.07519	3.20093e-06	1234	0.404498	4.30518	80	65.24	276.56
0.403707	4.07813	0.404511	5.01025	0.399986	4.27148	1134	0.404503	5.13672	0.399982	5.02539	9.25926e-07	2267	0.404502	5.2832	1134	0.403699	2.77344	0.399982	5.02539	6.68981e-07	2066	0.403699	4.271	1134	0.404503	5.13672	0.403699	2.77344	3.81481e-06	1235	0.404506	3.85644	80	57.8	329.6
0.403716	3.50293	0.404518	5.07129	0.39999	6.0415	1135	0.404511	5.01025	0.399986	4.27148	8.7963e-07	2269	0.40451	3.13867	1135	0.403707	4.07813	0.399986	4.27148	2.71296e-07	2068	0.403707	6.11963	1135	0.404511	5.01025	0.403707	4.07813	3.80972e-06	1236	0.404514	2.82861	76	23.44	329.16
0.403723	3.68018	0.404526	5.87939	0.399994	4.78271	1136	0.404518	5.07129	0.39999	6.0415	2.08333e-07	2271	0.404518	4.88086	1136	0.403716	3.50293	0.39999	6.0415	7.46296e-07	2070	0.403715	4.46924	1136	0.404518	5.07129	0.403716	3.50293	3.38935e-06	1236	0.404514	2.82861	18	64.48	292.84
0.403731	3.87158	0.404534	4.84521	0.399998	4.95264	1137	0.404526	5.87939	0.399994	4.78271	2.66204e-07	2273	0.404526	6.92725	1137	0.403723	3.68018	0.399994	4.78271	1.02315e-07	2072	0.403723	4.48633	1137	0.404526	5.87939	0.403723	3.68018	3.37546e-06	1237	0.404522	4.03955	23	8.84	291.64
0.403741	2.75342	0.404542	4.81641	0.400001	5.13379	1138	0.404534	4.84521	0.399998	4.95264	9.25926e-07	2275	0.404533	5.05713	1138	0.403731	3.87158	0.399998	4.95264	2.16204e-07	2074	0.403731	5.76123	1138	0.404534	4.84521	0.403731	3.87158	3.20185e-06	1239	0.404538	3.35644	80	18.68	276.64
0.403747	3.75684	0.40455	4.82373	0.400006	4.39111	1139	0.404542	4.81641	0.400001	5.13379	2.31481e-07	2277	0.404541	4.1792	1139	0.403741	2.75342	0.400001	5.13379	1.60694e-06	2076	0.403739	5.71924	1139	0.404542	4.81641	0.403741	2.75342	3.97407e-06	1239	0.404538	3.35644	20	138.84	343.36
0.403756	3.53027	0.404558	3.99756	0.400009	4.14209	1140	0.40455	4.82373	0.400006	4.39111	9.25926e-07	2279	0.404549	5.22168	1140	0.403747	3.75684	0.400006	4.39111	1.62963e-07	2078	0.403747	5.51465	1140	0.40455	4.82373	0.403747	3.75684	3.34537e-06	1241	0.404554	3.98633	80	14.08	289.04
0.403764	3.35547	0.404566	3.7251	0.400014	5.23975	1141	0.404558	3.99756	0.400009	4.14209	2.89352e-07	2281	0.404557	5.61035	1141	0.403756	3.53027	0.400009	4.14209	7.5787e-07	2080	0.403755	4.53711	1141	0.404558	3.99756	0.403756	3.53027	3.89583e-06	1242	0.404562	4.62695	25	65.48	336.6
0.403771	4.8457	0.404574	4.81006	0.400017	4.95947	1142	0.404566	3.7251	0.400014	5.23975	1.00694e-06	2283	0.404565	6.67676	1142	0.403764	3.35547	0.400014	5.23975	8.3287e-07	2082	0.403763	5.72119	1142	0.404566	3.7251	0.403764	3.35547	3.83102e-06	1243	0.40457	3.9751	87	71.96	331
0.40378	3.271	0.404582	4.29297	0.400021	5.1958	1143	0.404574	4.81006	0.400017	4.95947	9.60648e-07	2285	0.404573	5.46387	1143	0.403771	4.8457	0.400017	4.95947	1.12037e-07	2084	0.403771	3.45508	1143	0.404574	4.81006	0.403771	4.8457	3.20278e-06	1244	0.404577	4.34668	83	9.68	276.72
0.403788	3.75098	0.40459	5.31982	0.400025	4.58203	1144	0.404582	4.29297	0.400021	5.1958	1.01852e-06	2287	0.404581	5.10303	1144	0.40378	3.271	0.400021	5.1958	8.49074e-07	2086	0.403779	5.63721	1144	0.404582	4.29297	0.40378	3.271	3.97454e-06	1245	0.404586	3.97998	88	73.36	343.4
0.403796	3.39356	0.404598	4.21924	0.40003	5.64551	1145	0.40459	5.31982	0.400025	4.58203	9.9537e-07	2289	0.404589	4.61328	1145	0.403788	3.75098	0.400025	4.58203	8.24074e-07	2088	0.403787	5.13281	1145	0.40459	5.31982	0.403788	3.75098	3.90741e-06	1246	0.404594	4.53906	86	71.2	337.6
0.403803	3.70215	0.404605	4.5415	0.400033	4.80371	1146	0.404598	4.21924	0.40003	5.64551	1.00694e-06	2291	0.404597	4.12891	1146	0.403796	3.39356	0.40003	5.64551	7.61111e-07	2090	0.403795	2.86035	1146	0.404598	4.21924	0.403796	3.39356	3.20972e-06	1247	0.404601	3.72168	87	65.76	277.32
0.403812	3.64697	0.404613	4.32275	0.400038	5.49316	1147	0.404605	4.5415	0.400033	4.80371	2.89352e-07	2293	0.404605	5.62061	1147	0.403803	3.70215	0.400033	4.80371	1.36111e-07	2092	0.403803	6.98047	1147	0.404605	4.5415	0.403803	3.70215	3.98935e-06	1247	0.404601	3.72168	25	11.76	344.68
0.403821	2.7793	0.404621	5.16748	0.400042	4.09375	1148	0.404613	4.32275	0.400038	5.49316	3.00926e-07	2295	0.404613	5.47266	1148	0.403812	3.64697	0.400038	5.49316	6.9213e-07	2094	0.403811	5.48682	1148	0.404613	4.32275	0.403812	3.64697	3.29444e-06	1248	0.40461	4.63037	26	59.8	284.64
0.403829	2.79688	0.404629	7.15771	0.400046	4.87012	1149	0.404621	5.16748	0.400042	4.09375	2.31481e-07	2297	0.404621	5.02002	1149	0.403821	2.7793	0.400042	4.09375	1.59861e-06	2096	0.403819	4.52881	1149	0.404621	5.16748	0.403821	2.7793	3.26065e-06	1249	0.404618	4.09619	20	138.12	281.72
0.403836	3.70361	0.404637	8.09033	0.40005	4.35156	1150	0.404629	7.15771	0.400046	4.87012	2.31481e-07	2299	0.404629	5.01172	1150	0.403829	2.79688	0.400046	4.87012	1.59352e-06	2098	0.403827	5.60352	1150	0.404629	7.15771	0.403829	2.79688	3.27731e-06	1250	0.404626	3.77832	20	137.68	283.16
0.403844	2.86963	0.404645	4.98193	0.400054	5.12695	1151	0.404637	8.09033	0.40005	4.35156	2.66204e-07	2301	0.404637	5.03467	1151	0.403836	3.70361	0.40005	4.35156	7.49537e-07	2100	0.403835	7.46777	1151	0.404637	8.09033	0.403836	3.70361	3.2287e-06	1251	0.404634	3.33643	23	64.76	278.96
0.403851	3.64941	0.404653	5.3042	0.400057	4.69336	1152	0.404645	4.98193	0.400054	5.12695	9.25926e-07	2303	0.404644	6.42529	1152	0.403844	2.86963	0.400054	5.12695	7.05556e-07	2102	0.403843	5.96191	1152	0.404645	4.98193	0.403844	2.86963	4.49352e-06	1252	0.404641	3.97022	80	60.96	388.24
0.403859	4.00488	0.40466	6.16113	0.400062	5.21533	1153	0.404653	5.3042	0.400057	4.69336	2.43056e-07	2305	0.404652	6.01856	1153	0.403851	3.64941	0.400057	4.69336	2.61574e-07	2104	0.403851	6.72607	1153	0.404653	5.3042	0.403851	3.64941	2.61574e-06	1253	0.40465	2.64893	21	22.6	226
0.403867	3.70752	0.404668	4.61963	0.400065	3.85889	1154	0.40466	6.16113	0.400062	5.21533	2.31481e-07	2307	0.40466	4.77344	1154	0.403859	4.00488	0.400062	5.21533	2.56481e-07	2106	0.403859	5.47217	1154	0.40466	6.16113	0.403859	4.00488	3.33981e-06	1254	0.404657	3.69336	20	22.16	288.56
0.403875	3.93604	0.404676	5.68604	0.400069	4.68701	1155	0.404668	4.61963	0.400065	3.85889	2.31481e-07	2309	0.404668	4.14307	1155	0.403867	3.70752	0.400065	3.85889	1.81944e-07	2108	0.403867	5.67139	1155	0.404668	4.61963	0.403867	3.70752	3.87407e-06	1256	0.404672	3.72803	20	15.72	334.72
0.403883	4.20117	0.404685	5.15381	0.400073	4.57764	1156	0.404676	5.68604	0.400069	4.68701	2.31481e-07	2311	0.404676	4.72803	1156	0.403875	3.93604	0.400069	4.68701	1.4537e-07	2110	0.403875	4.77148	1156	0.404676	5.68604	0.403875	3.93604	3.9963e-06	1256	0.404672	3.72803	20	12.56	345.28
0.403892	3.44238	0.404692	4.52979	0.400077	5.29053	1157	0.404685	5.15381	0.400073	4.57764	9.83796e-07	2313	0.404684	7.42334	1157	0.403883	4.20117	0.400073	4.57764	1.59259e-07	2112	0.403883	6.66309	1157	0.404685	5.15381	0.403883	4.20117	3.75787e-06	1258	0.404689	3.44482	85	13.76	324.68
0.4039	3.70996	0.4047	4.51123	0.400081	4.49609	1158	0.404692	4.52979	0.400077	5.29053	2.31481e-07	2315	0.404692	5.78076	1158	0.403892	3.44238	0.400077	5.29053	1.22685e-07	2114	0.403891	5.27197	1158	0.404692	4.52979	0.403892	3.44238	3.27917e-06	1258	0.404689	3.44482	20	10.6	283.32
0.403909	2.81152	0.404708	5.33252	0.400085	4.81201	1159	0.4047	4.51123	0.400081	4.49609	3.24074e-07	2317	0.4047	5.96826	1159	0.4039	3.70996	0.400081	4.49609	7.97685e-07	2116	0.4039	7.4375	1159	0.4047	4.51123	0.4039	3.70996	3.34213e-06	1259	0.404697	3.79004	28	68.92	288.76
0.403916	3.94238	0.404716	5.59131	0.400089	4.91797	1160	0.404708	5.33252	0.400085	4.81201	2.66204e-07	2319	0.404708	5.76807	1160	0.403909	2.81152	0.400085	4.81201	1.47269e-06	2118	0.403908	5.68604	1160	0.404708	5.33252	0.403909	2.81152	3.97778e-06	1260	0.404704	3.60303	23	127.24	343.68
0.403924	5.20166	0.404724	7.35889	0.400093	6.96436	1161	0.404716	5.59131	0.400089	4.91797	2.89352e-07	2321	0.404715	5.69092	1161	0.403916	3.94238	0.400089	4.91797	6.75e-07	2120	0.403916	4.95703	1161	0.404716	5.59131	0.403916	3.94238	3.38704e-06	1261	0.404712	4.33594	25	58.32	292.64
0.403932	4.27539	0.404732	5.16846	0.400097	4.83984	1162	0.404724	7.35889	0.400093	6.96436	2.66204e-07	2323	0.404723	5.0918	1162	0.403924	5.20166	0.400093	6.96436	7.58333e-07	2122	0.403924	5.71338	1162	0.404724	7.35889	0.403924	5.20166	3.29213e-06	1262	0.40472	4.00488	23	65.52	284.44
0.40394	4.875	0.40474	4.4585	0.400101	3.11182	1163	0.404732	5.16846	0.400097	4.83984	9.60648e-07	2325	0.404731	5.17139	1163	0.403932	4.27539	0.400097	4.83984	8.53241e-07	2124	0.403931	4.7085	1163	0.404732	5.16846	0.403932	4.27539	3.22731e-06	1264	0.404736	4.4585	83	73.72	278.84
0.403948	4.03955	0.404747	5.46582	0.400105	4.46631	1164	0.40474	4.4585	0.400101	3.11182	9.9537e-07	2327	0.404739	5.78027	1164	0.40394	4.875	0.400101	3.11182	1.51389e-07	2126	0.40394	6.7793	1164	0.40474	4.4585	0.40394	4.875	3.7875e-06	1265	0.404744	3.1333	86	13.08	327.24
0.403956	4.16406	0.404755	6.76123	0.400109	5.37793	1165	0.404747	5.46582	0.400105	4.46631	2.5463e-07	2329	0.404747	5.94092	1165	0.403948	4.03955	0.400105	4.46631	1.81019e-07	2128	0.403947	4.58936	1165	0.404747	5.46582	0.403948	4.03955	3.26111e-06	1265	0.404744	3.1333	22	15.64	281.76
0.403964	3.86133	0.404764	5.08398	0.400113	3.69678	1166	0.404755	6.76123	0.400109	5.37793	2.89352e-07	2331	0.404755	7.41748	1166	0.403956	4.16406	0.400109	5.37793	7.37037e-07	2130	0.403955	5.31445	1166	0.404755	6.76123	0.403956	4.16406	3.17361e-06	1266	0.404752	4.03516	25	63.68	274.2
0.403972	3.98535	0.404771	5.27051	0.400118	5.03564	1167	0.404764	5.08398	0.400113	3.69678	9.25926e-07	2333	0.404763	4.63232	1167	0.403964	3.86133	0.400113	3.69678	9.30556e-08	2132	0.403964	4.66602	1167	0.404764	5.08398	0.403964	3.86133	3.16157e-06	1268	0.404767	3.85498	80	8.04	273.16
0.40398	4.2832	0.404779	4.76563	0.400122	4.40088	1168	0.404771	5.27051	0.400118	5.03564	2.31481e-07	2335	0.404771	5.08496	1168	0.403972	3.98535	0.400118	5.03564	9.22685e-07	2134	0.403971	6.15625	1168	0.404771	5.27051	0.403972	3.98535	3.93333e-06	1268	0.404767	3.85498	20	79.72	339.84
0.403988	3.89941	0.404787	4.93799	0.400126	5.01807	1169	0.404779	4.76563	0.400122	4.40088	2.31481e-07	2337	0.404778	5.54346	1169	0.40398	4.2832	0.400122	4.40088	1.43981e-07	2136	0.403979	4.69482	1169	0.404779	4.76563	0.40398	4.2832	3.8963e-06	1270	0.404783	4.98926	20	12.44	336.64
0.403996	3.27002	0.404795	5.7085	0.40013	3.72656	1170	0.404787	4.93799	0.400126	5.01807	9.83796e-07	2339	0.404786	5.7583	1170	0.403988	3.89941	0.400126	5.01807	7.62037e-07	2138	0.403987	5.21387	1170	0.404787	4.93799	0.403988	3.89941	3.24306e-06	1271	0.40479	4.51514	85	65.84	280.2
0.404004	4.64844	0.404803	4.54199	0.400134	5.17334	1171	0.404795	5.7085	0.40013	3.72656	2.66204e-07	2341	0.404794	5.01221	1171	0.403996	3.27002	0.40013	3.72656	7.37037e-07	2140	0.403995	5.91748	1171	0.404795	5.7085	0.403996	3.27002	4.06019e-06	1271	0.40479	4.51514	23	63.68	350.8
0.404012	3.91162	0.404811	3.28027	0.400138	4.17871	1172	0.404803	4.54199	0.400134	5.17334	9.60648e-07	2343	0.404802	4.78174	1172	0.404004	4.64844	0.400134	5.17334	7.85648e-07	2142	0.404003	4.7915	1172	0.404803	4.54199	0.404004	4.64844	3.275e-06	1273	0.404806	3.30127	83	67.88	282.96
0.40402	3.02881	0.404819	3.35498	0.400142	4.1333	1173	0.404811	3.28027	0.400138	4.17871	9.25926e-07	2345	0.40481	6.99609	1173	0.404012	3.91162	0.400138	4.17871	8.11111e-07	2144	0.404011	5.54834	1173	0.404811	3.28027	0.404012	3.91162	3.83935e-06	1274	0.404815	4.33496	80	70.08	331.72
0.404028	3.7876	0.404827	4.63818	0.400146	3.96484	1174	0.404819	3.35498	0.400142	4.1333	9.375e-07	2347	0.404818	6.10938	1174	0.40402	3.02881	0.400142	4.1333	1.32407e-07	2146	0.404019	4.75049	1174	0.404819	3.35498	0.40402	3.02881	3.29213e-06	1275	0.404822	4.48193	81	11.44	284.44
0.404036	3.23828	0.404835	5.12402	0.40015	4.71826	1175	0.404827	4.63818	0.400146	3.96484	9.02778e-07	2349	0.404826	5.52344	1175	0.404028	3.7876	0.400146	3.96484	7.88426e-07	2148	0.404028	6.00928	1175	0.404827	4.63818	0.404028	3.7876	3.94815e-06	1276	0.404831	3.81934	78	68.12	341.12
0.404044	3.28369	0.404842	4.63525	0.400154	3.59229	1176	0.404835	5.12402	0.40015	4.71826	9.14352e-07	2351	0.404834	6.25732	1176	0.404036	3.23828	0.40015	4.71826	1.60185e-07	2150	0.404035	4.75391	1176	0.404835	5.12402	0.404036	3.23828	3.45046e-06	1277	0.404838	3.67578	79	13.84	298.12
0.404052	4.88037	0.40485	3.77685	0.400158	4.34277	1177	0.404842	4.63525	0.400154	3.59229	2.77778e-07	2353	0.404842	4.76514	1177	0.404044	3.28369	0.400154	3.59229	7.74074e-07	2152	0.404043	5.47314	1177	0.404842	4.63525	0.404044	3.28369	3.9338e-06	1277	0.404838	3.67578	24	66.88	339.88
0.404059	4.37451	0.404858	5.59619	0.400162	4.52588	1178	0.40485	3.77685	0.400158	4.34277	2.89352e-07	2355	0.40485	6.51856	1178	0.404052	4.88037	0.400158	4.34277	8.61574e-07	2154	0.404051	5.41943	1178	0.40485	3.77685	0.404052	4.88037	3.93889e-06	1278	0.404846	3.67773	25	74.44	340.32
0.404068	3.5166	0.404866	6.40723	0.400166	6.74414	1179	0.404858	5.59619	0.400162	4.52588	2.89352e-07	2357	0.404858	5.07715	1179	0.404059	4.37451	0.400162	4.52588	1.75463e-07	2156	0.404059	5.95166	1179	0.404858	5.59619	0.404059	4.37451	3.975e-06	1280	0.404862	4.01758	25	15.16	343.44
0.404075	3.0166	0.404874	5.83594	0.40017	3.59522	1180	0.404866	6.40723	0.400166	6.74414	2.66204e-07	2359	0.404866	5.41357	1180	0.404068	3.5166	0.400166	6.74414	8.24074e-07	2158	0.404067	7.06445	1180	0.404866	6.40723	0.404068	3.5166	3.93009e-06	1280	0.404862	4.01758	23	71.2	339.56
0.404083	3.34033	0.404883	4.7915	0.400174	3.77441	1181	0.404874	5.83594	0.40017	3.59522	2.5463e-07	2361	0.404874	4.81494	1181	0.404075	3.0166	0.40017	3.59522	8.00926e-08	2160	0.404075	4.58203	1181	0.404874	5.83594	0.404075	3.0166	3.9625e-06	1281	0.40487	3.92871	22	6.92	342.36
0.404092	4.33789	0.40489	5.31787	0.400178	4.0415	1182	0.404883	4.7915	0.400174	3.77441	9.83796e-07	2363	0.404882	5.67627	1182	0.404083	3.34033	0.400174	3.77441	1.82407e-07	2162	0.404083	4.84082	1182	0.404883	4.7915	0.404083	3.34033	3.31898e-06	1283	0.404886	3.59912	85	15.76	286.76
0.4041	2.70215	0.404899	5.16113	0.400182	4.74365	1183	0.40489	5.31787	0.400178	4.0415	2.31481e-07	2365	0.40489	5.43066	1183	0.404092	4.33789	0.400178	4.0415	7.99537e-07	2164	0.404091	4.68262	1183	0.40489	5.31787	0.404092	4.33789	3.91481e-06	1283	0.404886	3.59912	20	69.08	338.24
0.404108	3.77734	0.404906	6.48486	0.400186	4.44775	1184	0.404899	5.16113	0.400182	4.74365	1.04167e-06	2367	0.404897	4.69727	1184	0.4041	2.70215	0.400182	4.74365	8.13426e-07	2166	0.404099	4.51367	1184	0.404899	5.16113	0.4041	2.70215	3.28148e-06	1285	0.404902	4.27734	90	70.28	283.52
0.404116	3.65137	0.404914	6.43848	0.40019	3.87354	1185	0.404906	6.48486	0.400186	4.44775	2.89352e-07	2369	0.404905	5.49951	1185	0.404108	3.77734	0.400186	4.44775	7.92593e-07	2168	0.404107	5.24268	1185	0.404906	6.48486	0.404108	3.77734	3.92454e-06	1286	0.40491	4.53711	25	68.48	339.08
0.404124	3.45606	0.404922	6.78564	0.400194	4.3457	1186	0.404914	6.43848	0.40019	3.87354	2.66204e-07	2371	0.404913	4.85498	1186	0.404116	3.65137	0.40019	3.87354	7.67593e-07	2170	0.404116	5.07471	1186	0.404914	6.43848	0.404116	3.65137	3.88796e-06	1286	0.40491	4.53711	23	66.32	335.92
0.404132	3.49951	0.40493	5.10205	0.400198	6.04248	1187	0.404922	6.78564	0.400194	4.3457	2.77778e-07	2373	0.404921	5.29443	1187	0.404124	3.45606	0.400194	4.3457	8.0463e-07	2172	0.404123	5.76953	1187	0.404922	6.78564	0.404124	3.45606	3.9088e-06	1287	0.404918	5.11328	24	69.52	337.72
0.40414	3.29785	0.404938	5.65918	0.400202	3.04102	1188	0.40493	5.10205	0.400198	6.04248	9.49074e-07	2375	0.404929	4.68359	1188	0.404132	3.49951	0.400198	6.04248	7.02778e-07	2174	0.404132	6.146	1188	0.40493	5.10205	0.404132	3.49951	3.92963e-06	1289	0.404934	4.34668	82	60.72	339.52
0.404148	3.76563	0.404946	5.74268	0.400206	4.83838	1189	0.404938	5.65918	0.400202	3.04102	9.72222e-07	2377	0.404937	4.42871	1189	0.40414	3.29785	0.400202	3.04102	7.28241e-07	2176	0.40414	5.91357	1189	0.404938	5.65918	0.40414	3.29785	3.24352e-06	1290	0.404942	4.22705	84	62.92	280.24
0.404156	3.49805	0.404954	5.05908	0.40021	4.17871	1190	0.404946	5.74268	0.400206	4.83838	9.83796e-07	2379	0.404945	6.1792	1190	0.404148	3.76563	0.400206	4.83838	8.07407e-07	2178	0.404148	6.42871	1190	0.404946	5.74268	0.404148	3.76563	3.23843e-06	1291	0.40495	4.98242	85	69.76	279.8
0.404164	3.896	0.404961	5.37891	0.400214	5.51465	1191	0.404954	5.05908	0.40021	4.17871	8.91204e-07	2381	0.404953	5.39014	1191	0.404156	3.49805	0.40021	4.17871	8.63426e-07	2180	0.404156	4.66113	1191	0.404954	5.05908	0.404156	3.49805	3.26806e-06	1292	0.404957	4.06934	77	74.6	282.36
0.404172	3.93897	0.40497	4.72168	0.400218	3.86084	1192	0.404961	5.37891	0.400214	5.51465	1.85185e-07	2383	0.404961	3.75	1192	0.404164	3.896	0.400214	5.51465	8.93056e-07	2182	0.404164	5.53223	1192	0.404961	5.37891	0.404164	3.896	3.94259e-06	1292	0.404957	4.06934	16	77.16	340.64
0.40418	4.08106	0.404978	5.07764	0.400222	3.97607	1193	0.40497	4.72168	0.400218	3.86084	9.14352e-07	2385	0.404969	5.05615	1193	0.404172	3.93897	0.400218	3.86084	8.68056e-07	2184	0.404172	5.15479	1193	0.40497	4.72168	0.404172	3.93897	3.23056e-06	1294	0.404973	4.56396	79	75	279.12
0.404189	3.78027	0.404985	5.53027	0.400226	4.39941	1194	0.404978	5.07764	0.400222	3.97607	9.25926e-07	2387	0.404977	5.00146	1194	0.40418	4.08106	0.400222	3.97607	1.96759e-07	2186	0.40418	5.06152	1194	0.404978	5.07764	0.40418	4.08106	3.26759e-06	1295	0.404981	4.45703	80	17	282.32
0.404196	4.50635	0.404993	4.4707	0.40023	5.19775	1195	0.404985	5.53027	0.400226	4.39941	2.5463e-07	2389	0.404985	4.00537	1195	0.404189	3.78027	0.400226	4.39941	8.875e-07	2188	0.404188	5.20606	1195	0.404985	5.53027	0.404189	3.78027	4.02407e-06	1295	0.404981	4.45703	22	76.68	347.68
0.404205	4.10986	0.405001	5.80957	0.400234	4.31006	1196	0.404993	4.4707	0.40023	5.19775	2.5463e-07	2391	0.404993	6.11816	1196	0.404196	4.50635	0.40023	5.19775	1.27778e-07	2190	0.404196	5.02783	1196	0.404993	4.4707	0.404196	4.50635	2.50185e-06	1296	0.404991	2.6167	22	11.04	216.16
0.404213	4.30615	0.405009	3.89746	0.400239	4.42676	1197	0.405001	5.80957	0.400234	4.31006	3.00926e-07	2393	0.405001	4.38379	1197	0.404205	4.10986	0.400234	4.31006	7.83796e-07	2192	0.404204	6.10693	1197	0.405001	5.80957	0.404205	4.10986	3.94167e-06	1297	0.404997	3.82764	26	67.72	340.56
0.404221	3.20703	0.405017	5.27881	0.400242	5.41162	1198	0.405009	3.89746	0.400239	4.42676	1.73611e-07	2395	0.405009	4.55371	1198	0.404213	4.30615	0.400239	4.42676	7.74537e-07	2194	0.404212	4.6543	1198	0.405009	3.89746	0.404213	4.30615	3.21944e-06	1298	0.405006	4.2666	15	66.92	278.16
0.404228	3.97217	0.405025	4.99268	0.400247	3.93262	1199	0.405017	5.27881	0.400242	5.41162	2.31481e-07	2397	0.405017	4.75146	1199	0.404221	3.20703	0.400242	5.41162	8.73611e-07	2196	0.40422	5.24023	1199	0.405017	5.27881	0.404221	3.20703	3.94769e-06	1299	0.405013	4.76074	20	75.48	341.08
0.404236	4.22803	0.405033	5.18262	0.40025	4.85986	1200	0.405025	4.99268	0.400247	3.93262	2.77778e-07	2399	0.405024	4.48828	1200	0.404228	3.97217	0.400247	3.93262	1.99074e-07	2198	0.404228	6.95752	1200	0.405025	4.99268	0.404228	3.97217	3.36435e-06	1300	0.405021	3.66162	24	17.2	290.68
0.404244	3.52539	0.405041	4.77734	0.400255	4.37012	1201	0.405033	5.18262	0.40025	4.85986	1.96759e-07	2401	0.405032	5.36621	1201	0.404236	4.22803	0.40025	4.85986	1.86574e-07	2200	0.404236	5.18555	1201	0.405033	5.18262	0.404236	4.22803	4.00417e-06	1301	0.405029	3.51221	17	16.12	345.96
0.404252	3.55176	0.405049	5.22949	0.400258	5.92725	1202	0.405041	4.77734	0.400255	4.37012	2.31481e-07	2403	0.40504	5.21973	1202	0.404244	3.52539	0.400255	4.37012	1.93056e-07	2202	0.404244	6.84814	1202	0.405041	4.77734	0.404244	3.52539	3.34815e-06	1302	0.405037	3.6709	20	16.68	289.28
0.40426	5.18896	0.405057	4.23047	0.400263	4.52783	1203	0.405049	5.22949	0.400258	5.92725	2.77778e-07	2405	0.405048	6.40527	1203	0.404252	3.55176	0.400258	5.92725	2.06944e-07	2204	0.404251	4.13525	1203	0.405049	5.22949	0.404252	3.55176	3.98056e-06	1303	0.405045	3.99756	24	17.88	343.92
0.404268	3.35742	0.405065	5.02979	0.400266	5.34375	1204	0.405057	4.23047	0.400263	4.52783	2.31481e-07	2407	0.405056	4.30762	1204	0.40426	5.18896	0.400263	4.52783	2.47222e-07	2206	0.40426	4.58789	1204	0.405057	4.23047	0.40426	5.18896	3.2625e-06	1304	0.405053	4.09326	20	21.36	281.88
0.404276	4.02734	0.405073	4.93701	0.400271	4.53223	1205	0.405065	5.02979	0.400266	5.34375	2.77778e-07	2409	0.405064	6.59717	1205	0.404268	3.35742	0.400266	5.34375	2.18981e-07	2208	0.404268	6.67139	1205	0.405065	5.02979	0.404268	3.35742	3.92824e-06	1306	0.405068	4.21924	24	18.92	339.4
0.404284	4.34033	0.40508	5.05176	0.400275	4.85596	1206	0.405073	4.93701	0.400271	4.53223	2.31481e-07	2411	0.405072	6.5625	1206	0.404276	4.02734	0.400271	4.53223	1.3287e-07	2210	0.404276	4.68066	1206	0.405073	4.93701	0.404276	4.02734	4e-06	1307	0.405077	4.95996	20	11.48	345.6
0.404292	3.13086	0.405088	4.23535	0.400279	5.23584	1207	0.40508	5.05176	0.400275	4.85596	2.19907e-07	2413	0.40508	4.83984	1207	0.404284	4.34033	0.400275	4.85596	6.15278e-07	2212	0.404284	5.11572	1207	0.40508	5.05176	0.404284	4.34033	3.95139e-06	1307	0.405077	4.95996	19	53.16	341.4
0.4043	3.51807	0.405096	5.05518	0.400283	4.67725	1208	0.405088	4.23535	0.400279	5.23584	3.00926e-07	2415	0.405088	6.20166	1208	0.404292	3.13086	0.400279	5.23584	8.10185e-07	2214	0.404292	5.03857	1208	0.405088	4.23535	0.404292	3.13086	3.9162e-06	1309	0.405092	3.84326	26	70	338.36
0.404308	3.93799	0.405104	6.54834	0.400287	4.35693	1209	0.405096	5.05518	0.400283	4.67725	2.31481e-07	2417	0.405096	4.58106	1209	0.4043	3.51807	0.400283	4.67725	1.58796e-07	2216	0.4043	5.17822	1209	0.405096	5.05518	0.4043	3.51807	3.94583e-06	1310	0.4051	3.54541	20	13.72	340.92
0.404316	3.71338	0.405113	4.56348	0.400291	5.24854	1210	0.405104	6.54834	0.400287	4.35693	2.89352e-07	2419	0.405104	6.17236	1210	0.404308	3.93799	0.400287	4.35693	8.18981e-07	2218	0.404308	5.43115	1210	0.405104	6.54834	0.404308	3.93799	3.86667e-06	1310	0.4051	3.54541	25	70.76	334.08
0.404324	4.73584	0.40512	4.57373	0.400294	6.27148	1211	0.405113	4.56348	0.400291	5.24854	9.72222e-07	2421	0.405112	6.0835	1211	0.404316	3.71338	0.400291	5.24854	7.67593e-07	2220	0.404316	4.97363	1211	0.405113	4.56348	0.404316	3.71338	3.19907e-06	1312	0.405116	4.30615	84	66.32	276.4
0.404331	3.9917	0.405129	5.95898	0.400298	4.33691	1212	0.40512	4.57373	0.400294	6.27148	1.96759e-07	2423	0.40512	4.53857	1212	0.404324	4.73584	0.400294	6.27148	8.39352e-07	2222	0.404323	6.68408	1212	0.40512	4.57373	0.404324	4.73584	3.98843e-06	1313	0.405124	3.8208	17	72.52	344.6
0.40434	4.20996	0.405136	7.58545	0.400303	4.44727	1213	0.405129	5.95898	0.400298	4.33691	9.49074e-07	2425	0.405128	4.5918	1213	0.404331	3.9917	0.400298	4.33691	4.58333e-08	2224	0.404331	4.65039	1213	0.405129	5.95898	0.404331	3.9917	3.30787e-06	1314	0.405132	4.29053	82	3.96	285.8
0.404347	4.27734	0.405144	7.25781	0.400306	3.78467	1214	0.405136	7.58545	0.400303	4.44727	2.66204e-07	2427	0.405136	6.07031	1214	0.40434	4.20996	0.400303	4.44727	2.75463e-07	2226	0.404339	6.09814	1214	0.405136	7.58545	0.40434	4.20996	3.98148e-06	1315	0.40514	4.76514	23	23.8	344
0.404355	5.4624	0.405152	5.39111	0.40031	5.73682	1215	0.405144	7.25781	0.400306	3.78467	3.00926e-07	2429	0.405144	4.89307	1215	0.404347	4.27734	0.400306	3.78467	3.88889e-08	2228	0.404347	4.29004	1215	0.405144	7.25781	0.404347	4.27734	3.99306e-06	1315	0.40514	4.76514	26	3.36	345
0.404364	3.83106	0.40516	7.21045	0.400314	4.04004	1216	0.405152	5.39111	0.40031	5.73682	3.24074e-07	2431	0.405152	5.0459	1216	0.404355	5.4624	0.40031	5.73682	2.4213e-07	2230	0.404355	4.12549	1216	0.405152	5.39111	0.404355	5.4624	3.97454e-06	1317	0.405156	4.49365	28	20.92	343.4
0.404372	3.22217	0.405168	5.21533	0.400318	3.73389	1217	0.40516	7.21045	0.400314	4.04004	2.77778e-07	2433	0.40516	4.74902	1217	0.404364	3.83106	0.400314	4.04004	7.63426e-07	2232	0.404363	6.09033	1217	0.40516	7.21045	0.404364	3.83106	4.01157e-06	1317	0.405156	4.49365	24	65.96	346.6
0.40438	2.71729	0.405176	5.8291	0.400322	4.00146	1218	0.405168	5.21533	0.400318	3.73389	2.43056e-07	2435	0.405168	4.62305	1218	0.404372	3.22217	0.400318	3.73389	8.46759e-07	2234	0.404371	5.51514	1218	0.405168	5.21533	0.404372	3.22217	3.36296e-06	1318	0.405165	3.97705	21	73.16	290.56
0.404387	3.66309	0.405184	4.48193	0.400326	4.10156	1219	0.405176	5.8291	0.400322	4.00146	2.19907e-07	2437	0.405176	4.33398	1219	0.40438	2.71729	0.400322	4.00146	1.59954e-06	2236	0.404379	8.07959	1219	0.405176	5.8291	0.40438	2.71729	3.31435e-06	1319	0.405173	3.2456	19	138.2	286.36
0.404396	3.62158	0.405192	6.51904	0.40033	4.60205	1220	0.405184	4.48193	0.400326	4.10156	2.43056e-07	2439	0.405184	5.05029	1220	0.404387	3.66309	0.400326	4.10156	2.13426e-07	2238	0.404387	5.50391	1220	0.405184	4.48193	0.404387	3.66309	3.25417e-06	1320	0.405181	2.77783	21	18.44	281.16
0.404404	4.69092	0.4052	5.47607	0.400334	5.99121	1221	0.405192	6.51904	0.40033	4.60205	2.5463e-07	2441	0.405192	5.53418	1221	0.404396	3.62158	0.40033	4.60205	8.19907e-07	2240	0.404395	5.12061	1221	0.405192	6.51904	0.404396	3.62158	3.98657e-06	1321	0.405188	4.09277	22	70.84	344.44
0.404411	3.95508	0.405208	5.55566	0.400338	4.92822	1222	0.4052	5.47607	0.400334	5.99121	2.08333e-07	2443	0.4052	4.95898	1222	0.404404	4.69092	0.400334	5.99121	7.41204e-07	2242	0.404403	6.33252	1222	0.4052	5.47607	0.404404	4.69092	3.26852e-06	1322	0.405197	5.13379	18	64.04	282.4
0.40442	4.26758	0.405216	4.53223	0.400342	4.43799	1223	0.405208	5.55566	0.400338	4.92822	2.31481e-07	2445	0.405208	3.98389	1223	0.404411	3.95508	0.400338	4.92822	2.05556e-07	2244	0.404411	4.27832	1223	0.405208	5.55566	0.404411	3.95508	3.37778e-06	1323	0.405204	4.20361	20	17.76	291.84
0.404427	4.19922	0.405224	3.94482	0.400346	4.24268	1224	0.405216	4.53223	0.400342	4.43799	3.00926e-07	2447	0.405216	5.26416	1224	0.40442	4.26758	0.400342	4.43799	8.26852e-07	2246	0.404419	4.9624	1224	0.405216	4.53223	0.40442	4.26758	3.78565e-06	1325	0.40522	4.0791	26	71.44	327.08
0.404435	3.72119	0.405232	4.43359	0.40035	4.3125	1225	0.405224	3.94482	0.400346	4.24268	2.08333e-07	2449	0.405223	3.94922	1225	0.404427	4.19922	0.400346	4.24268	8.21759e-07	2248	0.404427	5.51465	1225	0.405224	3.94482	0.404427	4.19922	3.99213e-06	1325	0.40522	4.0791	18	71	344.92
0.404443	3.99365	0.40524	6.47217	0.400354	3.70947	1226	0.405232	4.43359	0.40035	4.3125	2.89352e-07	2451	0.405231	5.25293	1226	0.404435	3.72119	0.40035	4.3125	2.05093e-07	2250	0.404435	5.08789	1226	0.405232	4.43359	0.404435	3.72119	3.96389e-06	1327	0.405236	4.81299	25	17.72	342.48
0.404451	5.42432	0.405248	6.19385	0.400358	3.47119	1227	0.40524	6.47217	0.400354	3.70947	2.66204e-07	2453	0.40524	5.896	1227	0.404443	3.99365	0.400354	3.70947	1.23148e-07	2252	0.404442	4.93994	1227	0.40524	6.47217	0.404443	3.99365	4.08009e-06	1327	0.405236	4.81299	23	10.64	352.52
0.404458	3.93945	0.405256	6.63574	0.400362	5.43652	1228	0.405248	6.19385	0.400358	3.47119	2.5463e-07	2455	0.405247	5.63721	1228	0.404451	5.42432	0.400358	3.47119	7.71759e-07	2254	0.40445	4.53711	1228	0.405248	6.19385	0.404451	5.42432	3.33148e-06	1328	0.405244	4.25732	22	66.68	287.84
0.404466	3.97266	0.405264	4.56738	0.400366	4.76807	1229	0.405256	6.63574	0.400362	5.43652	2.31481e-07	2457	0.405255	4.29932	1229	0.404458	3.93945	0.400362	5.43652	1.70833e-07	2256	0.404458	5.26367	1229	0.405256	6.63574	0.404458	3.93945	3.29444e-06	1329	0.405252	4.60644	20	14.76	284.64
0.404474	4.1582	0.405272	4.41894	0.40037	4.89502	1230	0.405264	4.56738	0.400366	4.76807	2.77778e-07	2459	0.405264	6.93359	1230	0.404466	3.97266	0.400366	4.76807	1.84722e-07	2258	0.404466	5.83838	1230	0.405264	4.56738	0.404466	3.97266	3.51944e-06	1330	0.40526	4.10693	24	15.96	304.08
0.404482	3.6626	0.40528	10.2446	0.400374	4.58008	1231	0.405272	4.41894	0.40037	4.89502	9.60648e-07	2461	0.405271	4.81494	1231	0.404474	4.1582	0.40037	4.89502	1.33333e-07	2260	0.404474	4.50098	1231	0.405272	4.41894	0.404474	4.1582	3.8463e-06	1332	0.405276	2.79834	83	11.52	332.32
0.40449	3.79443	0.405288	6.74707	0.400378	3.36426	1232	0.40528	10.2446	0.400374	4.58008	2.5463e-07	2463	0.40528	5.6416	1232	0.404482	3.6626	0.400374	4.58008	2.48148e-07	2262	0.404482	5.41504	1232	0.40528	10.2446	0.404482	3.6626	3.49167e-06	1332	0.405276	2.79834	22	21.44	301.68
0.404498	4.30518	0.405297	4.43701	0.400382	4.58057	1233	0.405288	6.74707	0.400378	3.36426	2.66204e-07	2465	0.405288	5.73633	1233	0.40449	3.79443	0.400378	3.36426	1.69444e-07	2264	0.40449	6.13086	1233	0.405288	6.74707	0.40449	3.79443	3.44722e-06	1333	0.405284	3.62158	23	14.64	297.84
0.404506	3.85644	0.405304	3.93018	0.400386	4.43311	1234	0.405297	4.43701	0.400382	4.58057	9.49074e-07	2467	0.405296	5.24512	1234	0.404498	4.30518	0.400382	4.58057	2.03241e-07	2266	0.404498	3.72119	1234	0.405297	4.43701	0.404498	4.30518	3.84907e-06	1335	0.4053	3.60693	82	17.56	332.56
0.404514	2.82861	0.405312	4.20166	0.40039	5.96533	1235	0.405304	3.93018	0.400386	4.43311	2.89352e-07	2469	0.405303	5.91797	1235	0.404506	3.85644	0.400386	4.43311	7.47685e-07	2268	0.404506	7.07519	1235	0.405304	3.93018	0.404506	3.85644	3.38472e-06	1335	0.4053	3.60693	25	64.6	292.44
0.404522	4.03955	0.40532	4.67383	0.400394	3.2666	1236	0.405312	4.20166	0.40039	5.96533	1.73611e-07	2471	0.405311	4.92236	1236	0.404514	2.82861	0.40039	5.96533	7.54167e-07	2270	0.404514	4.06104	1236	0.405312	4.20166	0.404514	2.82861	3.35509e-06	1336	0.405308	4.1167	15	65.16	289.88
0.40453	4.26172	0.405328	6.59912	0.400398	3.94824	1237	0.40532	4.67383	0.400394	3.2666	9.14352e-07	2473	0.40532	6.31934	1237	0.404522	4.03955	0.400394	3.2666	7.91204e-07	2272	0.404522	4.18359	1237	0.40532	4.67383	0.404522	4.03955	3.92546e-06	1338	0.405324	3.84375	79	68.36	339.16
0.404538	3.35644	0.405336	4.93994	0.400402	4.29736	1238	0.405328	6.59912	0.400398	3.94824	2.5463e-07	2475	0.405327	5.63086	1238	0.40453	4.26172	0.400398	3.94824	8.05093e-07	2274	0.40453	5.00342	1238	0.405328	6.59912	0.40453	4.26172	3.30833e-06	1338	0.405324	3.84375	22	69.56	285.84
0.404546	3.57617	0.405344	5.18945	0.400406	5.21924	1239	0.405336	4.93994	0.400402	4.29736	2.31481e-07	2477	0.405335	5.54981	1239	0.404538	3.35644	0.400402	4.29736	1.92593e-07	2276	0.404537	7.04834	1239	0.405336	4.93994	0.404538	3.35644	3.30602e-06	1339	0.405332	3.90918	20	16.64	285.64
0.404554	3.98633	0.405352	5.41894	0.40041	4.87207	1240	0.405344	5.18945	0.400406	5.21924	9.375e-07	2479	0.405343	5.81055	1240	0.404546	3.57617	0.400406	5.21924	1.25463e-07	2278	0.404545	5.77002	1240	0.405344	5.18945	0.404546	3.57617	3.8713e-06	1341	0.405348	4.08154	81	10.84	334.48
0.404562	4.62695	0.40536	4.85986	0.400414	3.67285	1241	0.405352	5.41894	0.40041	4.87207	1.01852e-06	2481	0.405351	5.91602	1241	0.404554	3.98633	0.40041	4.87207	2.55093e-07	2280	0.404553	6.36816	1241	0.405352	5.41894	0.404554	3.98633	3.96204e-06	1342	0.405356	4.36182	88	22.04	342.32
0.40457	3.9751	0.405368	5.05615	0.400418	4.40527	1242	0.40536	4.85986	0.400414	3.67285	2.5463e-07	2483	0.405359	4.77783	1242	0.404562	4.62695	0.400414	3.67285	1.68981e-07	2282	0.404561	5.68555	1242	0.40536	4.85986	0.404562	4.62695	3.3875e-06	1342	0.405356	4.36182	22	14.6	292.68
0.404577	4.34668	0.405376	7.73242	0.400422	5.31201	1243	0.405368	5.05615	0.400418	4.40527	2.89352e-07	2485	0.405367	4.99121	1243	0.40457	3.9751	0.400418	4.40527	8.21759e-07	2284	0.404569	4.93994	1243	0.405368	5.05615	0.40457	3.9751	3.25787e-06	1343	0.405364	3.70117	25	71	281.48
0.404586	3.97998	0.405384	6.09814	0.400426	5.104	1244	0.405376	7.73242	0.400422	5.31201	2.31481e-07	2487	0.405375	4.35547	1244	0.404577	4.34668	0.400422	5.31201	1.58796e-07	2286	0.404577	5.65723	1244	0.405376	7.73242	0.404577	4.34668	3.43657e-06	1344	0.405372	3.68701	20	13.72	296.92
0.404594	4.53906	0.405392	8.0581	0.40043	5.55371	1245	0.405384	6.09814	0.400426	5.104	2.66204e-07	2489	0.405383	4.40723	1245	0.404586	3.97998	0.400426	5.104	8.84259e-07	2288	0.404585	4.02734	1245	0.405384	6.09814	0.404586	3.97998	3.32269e-06	1345	0.40538	3.79443	23	76.4	287.08
0.404601	3.72168	0.4054	5.95068	0.400434	4.92432	1246	0.405392	8.0581	0.40043	5.55371	2.89352e-07	2491	0.405391	4.8208	1246	0.404594	4.53906	0.40043	5.55371	8.40278e-07	2290	0.404593	5.15332	1246	0.405392	8.0581	0.404594	4.53906	4.03194e-06	1346	0.405388	4.10889	25	72.6	348.36
0.40461	4.63037	0.405407	6.94922	0.400438	3.49707	1247	0.4054	5.95068	0.400434	4.92432	9.9537e-07	2493	0.405399	5.47998	1247	0.404601	3.72168	0.400434	4.92432	2.35185e-07	2292	0.404601	5.46094	1247	0.4054	5.95068	0.404601	3.72168	3.24537e-06	1348	0.405404	4.61328	86	20.32	280.4
0.404618	4.09619	0.405416	4.41846	0.400442	3.46484	1248	0.405407	6.94922	0.400438	3.49707	2.66204e-07	2495	0.405407	5.53027	1248	0.40461	4.63037	0.400438	3.49707	9.06944e-07	2294	0.404609	5.96582	1248	0.405407	6.94922	0.40461	4.63037	3.98843e-06	1348	0.405404	4.61328	23	78.36	344.6
0.404626	3.77832	0.405423	5.36035	0.400446	6.06055	1249	0.405416	4.41846	0.400442	3.46484	1.01852e-06	2497	0.405415	4.59326	1249	0.404618	4.09619	0.400442	3.46484	8.94444e-07	2296	0.404617	5.97656	1249	0.405416	4.41846	0.404618	4.09619	3.28889e-06	1350	0.405419	4.05029	88	77.28	284.16
0.404634	3.33643	0.405431	4.38672	0.40045	4.62158	1250	0.405423	5.36035	0.400446	6.06055	2.31481e-07	2499	0.405423	5.22168	1250	0.404626	3.77832	0.400446	6.06055	8.31481e-07	2298	0.404625	5.16309	1250	0.405423	5.36035	0.404626	3.77832	3.94491e-06	1350	0.405419	4.05029	20	71.84	340.84
0.404641	3.97022	0.405439	4.66113	0.400454	4.8291	1251	0.405431	4.38672	0.40045	4.62158	2.89352e-07	2501	0.405431	5.01416	1251	0.404634	3.33643	0.40045	4.62158	8.4537e-07	2300	0.404633	7.16943	1251	0.405431	4.38672	0.404634	3.33643	3.25741e-06	1351	0.405428	4.22852	25	73.04	281.44
0.40465	2.64893	0.405448	5.63184	0.400458	4.83203	1252	0.405439	4.66113	0.400454	4.8291	2.31481e-07	2503	0.405439	6.44385	1252	0.404641	3.97022	0.400454	4.8291	2.1713e-07	2302	0.404641	4.24805	1252	0.405439	4.66113	0.404641	3.97022	3.8625e-06	1352	0.405435	3.5044	20	18.76	333.72
0.404657	3.69336	0.405455	4.8291	0.400462	5.68506	1253	0.405448	5.63184	0.400458	4.83203	9.60648e-07	2505	0.405447	5.41553	1253	0.40465	2.64893	0.400458	4.83203	1.5625e-06	2304	0.404648	5.77197	1253	0.405448	5.63184	0.40465	2.64893	3.85694e-06	1354	0.405452	4.64893	83	135	333.24
0.404664	5.15234	0.405463	5.896	0.400466	4.1001	1254	0.405455	4.8291	0.400462	5.68506	3.125e-07	2507	0.405455	6.52002	1254	0.404657	3.69336	0.400462	5.68506	8.26852e-07	2306	0.404656	6.39893	1254	0.405455	4.8291	0.404657	3.69336	3.28426e-06	1354	0.405452	4.64893	27	71.44	283.76
0.404672	3.72803	0.405471	5.30762	0.40047	3.8706	1255	0.405463	5.896	0.400466	4.1001	2.5463e-07	2509	0.405462	4.47803	1255	0.404664	5.15234	0.400466	4.1001	1.63889e-07	2308	0.404664	4.72998	1255	0.405463	5.896	0.404664	5.15234	3.99676e-06	1355	0.405459	3.81104	22	14.16	345.32
0.40468	5.2334	0.405478	5.6626	0.400474	4.17334	1256	0.405471	5.30762	0.40047	3.8706	2.43056e-07	2511	0.40547	4.51709	1256	0.404672	3.72803	0.40047	3.8706	1.47222e-07	2310	0.404672	5.68652	1256	0.405471	5.30762	0.404672	3.72803	3.82083e-06	1356	0.405467	4.23144	21	12.72	330.12
0.404689	3.44482	0.405486	6.22266	0.400479	5.62988	1257	0.405478	5.6626	0.400474	4.17334	2.31481e-07	2513	0.405478	4.77832	1257	0.40468	5.2334	0.400474	4.17334	2.4213e-07	2312	0.40468	7.52344	1257	0.405478	5.6626	0.40468	5.2334	3.9375e-06	1357	0.405475	4.12549	20	20.92	340.2
0.404697	3.79004	0.405494	8.0835	0.400482	5.04981	1258	0.405486	6.22266	0.400479	5.62988	2.89352e-07	2515	0.405486	5.23633	1258	0.404689	3.44482	0.400479	5.62988	8.64352e-07	2314	0.404688	4.31738	1258	0.405486	6.22266	0.404689	3.44482	3.90046e-06	1358	0.405483	4.66211	25	74.68	337
0.404704	3.60303	0.405502	6.07324	0.400486	5.63769	1259	0.405494	8.0835	0.400482	5.04981	3.125e-07	2517	0.405494	7.33936	1259	0.404697	3.79004	0.400482	5.04981	8.24537e-07	2316	0.404696	5.7666	1259	0.405494	8.0835	0.404697	3.79004	3.91713e-06	1359	0.40549	4.22607	27	71.24	338.44
0.404712	4.33594	0.405511	4.16016	0.40049	5.48438	1260	0.405502	6.07324	0.400486	5.63769	3.125e-07	2519	0.405502	4.6001	1260	0.404704	3.60303	0.400486	5.63769	1.31019e-07	2318	0.404704	3.99414	1260	0.405502	6.07324	0.404704	3.60303	3.26852e-06	1360	0.405499	5.39893	27	11.32	282.4
0.40472	4.00488	0.405519	3.88184	0.400494	5.73779	1261	0.405511	4.16016	0.40049	5.48438	9.60648e-07	2521	0.40551	4.39893	1261	0.404712	4.33594	0.40049	5.48438	9.18519e-07	2320	0.404711	5.396	1261	0.405511	4.16016	0.404712	4.33594	3.33611e-06	1362	0.405514	3.0332	83	79.36	288.24
0.404728	4.29053	0.405526	7.44287	0.400498	5.09619	1262	0.405519	3.88184	0.400494	5.73779	9.60648e-07	2523	0.405518	5.04053	1262	0.40472	4.00488	0.400494	5.73779	8.74537e-07	2322	0.40472	4.60791	1262	0.405519	3.88184	0.40472	4.00488	3.22361e-06	1363	0.405522	3.83838	83	75.56	278.52
0.404736	4.4585	0.405534	6.17969	0.400502	5.2041	1263	0.405526	7.44287	0.400498	5.09619	3.00926e-07	2525	0.405526	4.60889	1263	0.404728	4.29053	0.400498	5.09619	3.04167e-07	2324	0.404727	4.49658	1263	0.405526	7.44287	0.404728	4.29053	4.06806e-06	1363	0.405522	3.83838	26	26.28	351.48
0.404744	3.1333	0.405542	5.04736	0.400506	4.41309	1264	0.405534	6.17969	0.400502	5.2041	2.5463e-07	2527	0.405533	4.51856	1264	0.404736	4.4585	0.400502	5.2041	1.13889e-07	2326	0.404735	5.57422	1264	0.405534	6.17969	0.404736	4.4585	3.23426e-06	1364	0.40553	4.62549	22	9.84	279.44
0.404752	4.03516	0.405549	5.31445	0.40051	5.94727	1265	0.405542	5.04736	0.400506	4.41309	2.66204e-07	2529	0.405541	4.52393	1265	0.404744	3.1333	0.400506	4.41309	8.12963e-07	2328	0.404743	4.51465	1265	0.405542	5.04736	0.404744	3.1333	3.84907e-06	1366	0.405545	3.35889	23	70.24	332.56
0.40476	4.82764	0.405557	6.92432	0.400514	4.4668	1266	0.405549	5.31445	0.40051	5.94727	2.5463e-07	2531	0.405549	5.29102	1266	0.404752	4.03516	0.40051	5.94727	9.58333e-07	2330	0.404751	6.02393	1266	0.405549	5.31445	0.404752	4.03516	3.89398e-06	1366	0.405545	3.35889	22	82.8	336.44
0.404767	3.85498	0.405565	5.06152	0.400518	5.37744	1267	0.405557	6.92432	0.400514	4.4668	2.31481e-07	2533	0.405557	5.55566	1267	0.40476	4.82764	0.400514	4.4668	8.76389e-07	2332	0.404759	5.79883	1267	0.405557	6.92432	0.40476	4.82764	2.58009e-06	1367	0.405555	2.9165	20	75.72	222.92
0.404775	3.85059	0.405573	5.30566	0.400523	3.9834	1268	0.405565	5.06152	0.400518	5.37744	2.77778e-07	2535	0.405565	5.11475	1268	0.404767	3.85498	0.400518	5.37744	1.98611e-07	2334	0.404767	5.43701	1268	0.405565	5.06152	0.404767	3.85498	3.48194e-06	1368	0.405562	3.58301	24	17.16	300.84
0.404783	4.98926	0.405581	4.91211	0.400527	5.77246	1269	0.405573	5.30566	0.400523	3.9834	3.125e-07	2537	0.405573	5.28174	1269	0.404775	3.85059	0.400523	3.9834	2.05093e-07	2336	0.404775	6.51758	1269	0.405573	5.30566	0.404775	3.85059	4.0838e-06	1369	0.405569	4.33398	27	17.72	352.84
0.40479	4.51514	0.40559	4.30225	0.400531	4.90527	1270	0.405581	4.91211	0.400527	5.77246	3.47222e-07	2539	0.405581	5.97168	1270	0.404783	4.98926	0.400527	5.77246	1.46296e-07	2338	0.404782	4.76172	1270	0.405581	4.91211	0.404783	4.98926	3.2963e-06	1370	0.405578	3.75684	30	12.64	284.8
0.404799	3.66797	0.405598	3.84473	0.400535	4.2124	1271	0.40559	4.30225	0.400531	4.90527	9.49074e-07	2541	0.405589	5.96094	1271	0.40479	4.51514	0.400531	4.90527	1.52778e-07	2340	0.40479	5.37158	1271	0.40559	4.30225	0.40479	4.51514	3.80417e-06	1372	0.405594	3.04053	82	13.2	328.68
0.404806	3.30127	0.405605	4.67578	0.400539	4.18506	1272	0.405598	3.84473	0.400535	4.2124	9.72222e-07	2543	0.405597	5.25781	1272	0.404799	3.66797	0.400535	4.2124	8.66667e-07	2342	0.404798	7.50098	1272	0.405598	3.84473	0.404799	3.66797	3.91065e-06	1373	0.405602	4.16406	84	74.88	337.88
0.404815	4.33496	0.405613	7.22021	0.400543	5.33545	1273	0.405605	4.67578	0.400539	4.18506	3.125e-07	2545	0.405605	4.18311	1273	0.404806	3.30127	0.400539	4.18506	2.0787e-07	2344	0.404806	4.34131	1273	0.405605	4.67578	0.404806	3.30127	3.41574e-06	1373	0.405602	4.16406	27	17.96	295.12
0.404822	4.48193	0.405622	5.12695	0.400546	4.46582	1274	0.405613	7.22021	0.400543	5.33545	2.08333e-07	2547	0.405613	3.61963	1274	0.404815	4.33496	0.400543	5.33545	7.375e-07	2346	0.404814	6.04736	1274	0.405613	7.22021	0.404815	4.33496	3.9787e-06	1374	0.405609	4.24365	18	63.72	343.76
0.404831	3.81934	0.405629	4.7334	0.40055	4.22656	1275	0.405622	5.12695	0.400546	4.46582	9.375e-07	2549	0.405621	3.55273	1275	0.404822	4.48193	0.400546	4.46582	1.43981e-07	2348	0.404822	5.70508	1275	0.405622	5.12695	0.404822	4.48193	3.32176e-06	1376	0.405625	3.06104	81	12.44	287
0.404838	3.67578	0.405637	4.9082	0.400554	5.23682	1276	0.405629	4.7334	0.40055	4.22656	2.66204e-07	2551	0.405629	5.69678	1276	0.404831	3.81934	0.40055	4.22656	8.23148e-07	2350	0.40483	4.28125	1276	0.405629	4.7334	0.404831	3.81934	3.93519e-06	1376	0.405625	3.06104	23	71.12	340
0.404846	3.67773	0.405645	4.56104	0.400558	4.2124	1277	0.405637	4.9082	0.400554	5.23682	9.83796e-07	2553	0.405637	5.77393	1277	0.404838	3.67578	0.400554	5.23682	2.3287e-07	2352	0.404838	5.98047	1277	0.405637	4.9082	0.404838	3.67578	3.11157e-06	1378	0.405641	4.21436	85	20.12	268.84
0.404854	3.76318	0.405653	5.2417	0.400562	4.03027	1278	0.405645	4.56104	0.400558	4.2124	2.77778e-07	2555	0.405644	6.4126	1278	0.404846	3.67773	0.400558	4.2124	1.69907e-07	2354	0.404846	4.41406	1278	0.405645	4.56104	0.404846	3.67773	4.06435e-06	1378	0.405641	4.21436	24	14.68	351.16
0.404862	4.01758	0.405661	6.42627	0.400566	4.50879	1279	0.405653	5.2417	0.400562	4.03027	9.49074e-07	2557	0.405652	6.25977	1279	0.404854	3.76318	0.400562	4.03027	1.99537e-07	2356	0.404854	4.31201	1279	0.405653	5.2417	0.404854	3.76318	3.88981e-06	1380	0.405657	3.90088	82	17.24	336.08
0.40487	3.92871	0.405669	4.521	0.40057	4.08252	1280	0.405661	6.42627	0.400566	4.50879	9.83796e-07	2559	0.40566	4.88965	1280	0.404862	4.01758	0.400566	4.50879	2.48148e-07	2358	0.404862	5.91406	1280	0.405661	6.42627	0.404862	4.01758	3.89213e-06	1381	0.405665	3.4292	85	21.44	336.28
0.404879	3.33545	0.405677	4.16943	0.400574	3.58984	1281	0.405669	4.521	0.40057	4.08252	9.60648e-07	2561	0.405668	4.89746	1281	0.40487	3.92871	0.40057	4.08252	3.08333e-07	2360	0.40487	4.76123	1281	0.405669	4.521	0.40487	3.92871	3.86389e-06	1382	0.405673	3.19531	83	26.64	333.84
0.404886	3.59912	0.405685	4.46533	0.400578	4.49561	1282	0.405677	4.16943	0.400574	3.58984	9.25926e-07	2563	0.405676	5.46973	1282	0.404879	3.33545	0.400574	3.58984	8.56944e-07	2362	0.404878	6.93555	1282	0.405677	4.16943	0.404879	3.33545	3.33565e-06	1383	0.40568	3.31885	80	74.04	288.2
0.404894	4.73438	0.405693	4.31396	0.400582	4.98535	1283	0.405685	4.46533	0.400578	4.49561	2.66204e-07	2565	0.405684	6.38232	1283	0.404886	3.59912	0.400578	4.49561	2.86574e-07	2364	0.404886	5.68066	1283	0.405685	4.46533	0.404886	3.59912	4.08333e-06	1383	0.40568	3.31885	23	24.76	352.8
0.404902	4.27734	0.405701	4.69141	0.400586	4.10059	1284	0.405693	4.31396	0.400582	4.98535	9.25926e-07	2567	0.405692	5.12939	1284	0.404894	4.73438	0.400582	4.98535	2.00463e-07	2366	0.404894	6.31738	1284	0.405693	4.31396	0.404894	4.73438	3.30556e-06	1385	0.405697	3.51318	80	17.32	285.6
0.40491	4.53711	0.405709	4.80762	0.40059	4.34473	1285	0.405701	4.69141	0.400586	4.10059	9.375e-07	2569	0.4057	6.02783	1285	0.404902	4.27734	0.400586	4.10059	1.7963e-07	2368	0.404902	4.76172	1285	0.405701	4.69141	0.404902	4.27734	3.98472e-06	1386	0.405705	3.97998	81	15.52	344.28
0.404918	5.11328	0.405716	4.8501	0.400594	4.93311	1286	0.405709	4.80762	0.40059	4.34473	9.25926e-07	2571	0.405708	4.53857	1286	0.40491	4.53711	0.40059	4.34473	2.6713e-07	2370	0.404909	5.90869	1286	0.405709	4.80762	0.40491	4.53711	3.91019e-06	1387	0.405713	2.78809	80	23.08	337.84
0.404926	4.03662	0.405725	3.69531	0.400598	5.29541	1287	0.405716	4.8501	0.400594	4.93311	2.19907e-07	2573	0.405716	4.93555	1287	0.404918	5.11328	0.400594	4.93311	2.5787e-07	2372	0.404917	5.71484	1287	0.405716	4.8501	0.404918	5.11328	3.34676e-06	1387	0.405713	2.78809	19	22.28	289.16
0.404934	4.34668	0.405732	5.33203	0.400602	4.79785	1288	0.405725	3.69531	0.400598	5.29541	9.83796e-07	2575	0.405724	6.43311	1288	0.404926	4.03662	0.400598	5.29541	2.71759e-07	2374	0.404925	4.80225	1288	0.405725	3.69531	0.404926	4.03662	3.36111e-06	1389	0.405728	3.5415	85	23.48	290.4
0.404942	4.22705	0.405741	5.50342	0.400606	5.41406	1289	0.405732	5.33203	0.400602	4.79785	2.31481e-07	2577	0.405732	5.15771	1289	0.404934	4.34668	0.400602	4.79785	8.27778e-07	2376	0.404933	6.19141	1289	0.405732	5.33203	0.404934	4.34668	3.98843e-06	1389	0.405728	3.5415	20	71.52	344.6
0.40495	4.98242	0.405749	5.44531	0.40061	5.09131	1290	0.405741	5.50342	0.400606	5.41406	9.60648e-07	2579	0.40574	6.2876	1290	0.404942	4.22705	0.400606	5.41406	1.76389e-07	2378	0.404941	4.49023	1290	0.405741	5.50342	0.404942	4.22705	3.98889e-06	1391	0.405745	4.30127	83	15.24	344.64
0.404957	4.06934	0.405757	5.5166	0.400614	6.72705	1291	0.405749	5.44531	0.40061	5.09131	9.49074e-07	2581	0.405748	5.73096	1291	0.40495	4.98242	0.40061	5.09131	2.87037e-07	2380	0.404949	6.48877	1291	0.405749	5.44531	0.40495	4.98242	3.44491e-06	1392	0.405753	4.76904	82	24.8	297.64
0.404965	4.23438	0.405765	4.70898	0.400618	5.85742	1292	0.405757	5.5166	0.400614	6.72705	9.49074e-07	2583	0.405756	4.80469	1292	0.404957	4.06934	0.400614	6.72705	2.00926e-07	2382	0.404957	5.59912	1292	0.405757	5.5166	0.404957	4.06934	3.20093e-06	1393	0.40576	4.37744	82	17.36	276.56
0.404973	4.56396	0.405772	5.00195	0.400622	4.52197	1293	0.405765	4.70898	0.400618	5.85742	9.60648e-07	2585	0.405764	4.13965	1293	0.404965	4.23438	0.400618	5.85742	1.14815e-07	2384	0.404965	4.33106	1293	0.405765	4.70898	0.404965	4.23438	3.2537e-06	1394	0.405768	4.88525	83	9.92	281.12
0.404981	4.45703	0.40578	5.44775	0.400626	4.70117	1294	0.405772	5.00195	0.400622	4.52197	2.89352e-07	2587	0.405772	5.46484	1294	0.404973	4.56396	0.400622	4.52197	1.86574e-07	2386	0.404973	5.41406	1294	0.405772	5.00195	0.404973	4.56396	3.98009e-06	1394	0.405768	4.88525	25	16.12	343.88
0.404991	2.6167	0.405789	5.39356	0.40063	6.21143	1295	0.40578	5.44775	0.400626	4.70117	2.89352e-07	2589	0.40578	5.82275	1295	0.404981	4.45703	0.400626	4.70117	2.00463e-07	2388	0.404981	4.73779	1295	0.40578	5.44775	0.404981	4.45703	3.38935e-06	1395	0.405777	4.36621	25	17.32	292.84
0.404997	3.82764	0.405797	4.61914	0.400634	3.53857	1296	0.405789	5.39356	0.40063	6.21143	9.49074e-07	2591	0.405788	5.30078	1296	0.404991	2.6167	0.40063	6.21143	1.59537e-06	2390	0.404989	4.46924	1296	0.405789	5.39356	0.404991	2.6167	3.24583e-06	1397	0.405792	3.93701	82	137.84	280.44
0.405006	4.2666	0.405805	4.4375	0.400638	3.43506	1297	0.405797	4.61914	0.400634	3.53857	9.83796e-07	2593	0.405796	5.72119	1297	0.404997	3.82764	0.400634	3.53857	2.36574e-07	2392	0.404997	5.88965	1297	0.405797	4.61914	0.404997	3.82764	3.17546e-06	1398	0.4058	3.70654	85	20.44	274.36
0.405013	4.76074	0.405813	4.47559	0.400642	6.09131	1298	0.405805	4.4375	0.400638	3.43506	9.375e-07	2595	0.405804	5.09277	1298	0.405006	4.2666	0.400638	3.43506	8.08333e-07	2394	0.405005	4.19873	1298	0.405805	4.4375	0.405006	4.2666	3.8588e-06	1399	0.405809	3.50635	81	69.84	333.4
0.405021	3.66162	0.405821	5.77344	0.400646	8.39893	1299	0.405813	4.47559	0.400642	6.09131	9.49074e-07	2597	0.405812	5.24512	1299	0.405013	4.76074	0.400642	6.09131	2.18981e-07	2396	0.405013	5.61231	1299	0.405813	4.47559	0.405013	4.76074	3.3537e-06	1400	0.405816	4.75	82	18.92	289.76
0.405029	3.51221	0.405828	4.28955	0.40065	4.28467	1300	0.405821	5.77344	0.400646	8.39893	9.60648e-07	2599	0.40582	5.28418	1300	0.405021	3.66162	0.400646	8.39893	8.13889e-07	2398	0.40502	4.59326	1300	0.405821	5.77344	0.405021	3.66162	3.875e-06	1401	0.405824	3.91113	83	70.32	334.8
0.405037	3.6709	0.405836	5.78271	0.400654	4.15723	1301	0.405828	4.28955	0.40065	4.28467	9.25926e-07	2601	0.405828	3.81787	1301	0.405029	3.51221	0.40065	4.28467	1.27778e-07	2400	0.405028	4.84229	1301	0.405828	4.28955	0.405029	3.51221	3.99537e-06	1401	0.405824	3.91113	80	11.04	345.2
0.405045	3.99756	0.405844	6.54297	0.400658	5.49512	1302	0.405836	5.78271	0.400654	4.15723	3.00926e-07	2603	0.405836	5.06348	1302	0.405037	3.6709	0.400654	4.15723	8.06944e-07	2402	0.405036	6.01221	1302	0.405836	5.78271	0.405037	3.6709	3.35648e-06	1402	0.405832	4.09668	26	69.72	290
0.405053	4.09326	0.405852	4.52393	0.400662	6.30273	1303	0.405844	6.54297	0.400658	5.49512	2.77778e-07	2605	0.405843	5.47607	1303	0.405045	3.99756	0.400658	5.49512	1.05093e-07	2404	0.405045	5.07471	1303	0.405844	6.54297	0.405045	3.99756	3.33843e-06	1403	0.40584	4.25146	24	9.08	288.44
0.40506	4.74414	0.40586	5.55029	0.400666	4.71484	1304	0.405852	4.52393	0.400662	6.30273	1.01852e-06	2607	0.405851	6.10303	1304	0.405053	4.09326	0.400662	6.30273	8.46296e-07	2406	0.405052	7.10596	1304	0.405852	4.52393	0.405053	4.09326	3.40417e-06	1405	0.405856	4.87402	88	73.12	294.12
0.405068	4.21924	0.405868	4.81934	0.40067	4.5376	1305	0.40586	5.55029	0.400666	4.71484	1.00694e-06	2609	0.405859	4.63574	1305	0.40506	4.74414	0.400666	4.71484	1.75926e-07	2408	0.40506	5.68115	1305	0.40586	5.55029	0.40506	4.74414	3.31806e-06	1406	0.405864	4.15967	87	15.2	286.68
0.405077	4.95996	0.405876	5.81738	0.400674	4.73975	1306	0.405868	4.81934	0.40067	4.5376	3.35648e-07	2611	0.405867	5.53955	1306	0.405068	4.21924	0.40067	4.5376	1.08796e-07	2410	0.405068	4.84326	1306	0.405868	4.81934	0.405068	4.21924	3.80324e-06	1407	0.405871	4.40283	29	9.4	328.6
0.405085	4.95068	0.405884	5.03076	0.400678	6.61133	1307	0.405876	5.81738	0.400674	4.73975	3.125e-07	2613	0.405875	5.37695	1307	0.405077	4.95996	0.400674	4.73975	2.61574e-07	2412	0.405076	8.20068	1307	0.405876	5.81738	0.405077	4.95996	3.93287e-06	1408	0.40588	4.3291	27	22.6	339.8
0.405092	3.84326	0.405892	5.07373	0.400682	5.12109	1308	0.405884	5.03076	0.400678	6.61133	3.24074e-07	2615	0.405883	4.68945	1308	0.405085	4.95068	0.400678	6.61133	1.59722e-07	2414	0.405084	3.99268	1308	0.405884	5.03076	0.405085	4.95068	3.85417e-06	1409	0.405888	5.30518	28	13.8	333
0.4051	3.54541	0.4059	3.65723	0.400686	5.03711	1309	0.405892	5.07373	0.400682	5.12109	2.66204e-07	2617	0.405891	4.32178	1309	0.405092	3.84326	0.400682	5.12109	1.66204e-07	2416	0.405092	5.39063	1309	0.405892	5.07373	0.405092	3.84326	4.05093e-06	1409	0.405888	5.30518	23	14.36	350
0.405108	4.39795	0.405907	5.40723	0.40069	4.70947	1310	0.4059	3.65723	0.400686	5.03711	1.01852e-06	2619	0.405899	5.28369	1310	0.4051	3.54541	0.400686	5.03711	2.18981e-07	2418	0.4051	6.83594	1310	0.4059	3.65723	0.4051	3.54541	3.18426e-06	1411	0.405903	4.43262	88	18.92	275.12
0.405116	4.30615	0.405916	5.73682	0.400694	4.53369	1311	0.405907	5.40723	0.40069	4.70947	3.00926e-07	2621	0.405907	5.80664	1311	0.405108	4.39795	0.40069	4.70947	1.67593e-07	2420	0.405108	5.10547	1311	0.405907	5.40723	0.405108	4.39795	3.95046e-06	1412	0.405911	5.07129	26	14.48	341.32
0.405124	3.8208	0.405924	4.3374	0.400698	3.29541	1312	0.405916	5.73682	0.400694	4.53369	1.00694e-06	2623	0.405915	5.73877	1312	0.405116	4.30615	0.400694	4.53369	2.12963e-07	2422	0.405116	5.80322	1312	0.405916	5.73682	0.405116	4.30615	3.90463e-06	1413	0.40592	4.85986	87	18.4	337.36
0.405132	4.29053	0.405932	4.17773	0.400702	4.83008	1313	0.405924	4.3374	0.400698	3.29541	9.49074e-07	2625	0.405923	5.01856	1313	0.405124	3.8208	0.400698	3.29541	1.57407e-07	2424	0.405124	7.23877	1313	0.405924	4.3374	0.405124	3.8208	3.89213e-06	1414	0.405928	3.07764	82	13.6	336.28
0.40514	4.76514	0.40594	4.81787	0.400706	3.43848	1314	0.405932	4.17773	0.400702	4.83008	9.25926e-07	2627	0.405931	6.98242	1314	0.405132	4.29053	0.400702	4.83008	1.13426e-07	2426	0.405132	4.7793	1314	0.405932	4.17773	0.405132	4.29053	4.02917e-06	1415	0.405936	5.03125	80	9.8	348.12
0.405148	4.9917	0.405947	3.89258	0.40071	4.72217	1315	0.40594	4.81787	0.400706	3.43848	9.72222e-07	2629	0.405939	5.27002	1315	0.40514	4.76514	0.400706	3.43848	1.96759e-07	2428	0.40514	5.43701	1315	0.40594	4.81787	0.40514	4.76514	3.86204e-06	1416	0.405944	4.5459	84	17	333.68
0.405156	4.49365	0.405955	3.91553	0.400714	4.3042	1316	0.405947	3.89258	0.40071	4.72217	3.125e-07	2631	0.405947	3.56982	1316	0.405148	4.9917	0.40071	4.72217	1.75926e-07	2430	0.405148	4.47852	1316	0.405947	3.89258	0.405148	4.9917	3.25602e-06	1416	0.405944	4.5459	27	15.2	281.32
0.405165	3.97705	0.405963	4.42822	0.400718	5.82373	1317	0.405955	3.91553	0.400714	4.3042	1.73611e-07	2633	0.405955	4.44678	1317	0.405156	4.49365	0.400714	4.3042	1.89815e-07	2432	0.405156	5.42969	1317	0.405955	3.91553	0.405156	4.49365	3.38426e-06	1417	0.405952	3.41162	15	16.4	292.4
0.405173	3.2456	0.405971	4.95752	0.400722	4.31787	1318	0.405963	4.42822	0.400718	5.82373	2.89352e-07	2635	0.405963	7.73682	1318	0.405165	3.97705	0.400718	5.82373	7.68981e-07	2434	0.405164	4.70361	1318	0.405963	4.42822	0.405165	3.97705	3.46713e-06	1418	0.40596	3.69971	25	66.44	299.56
0.405181	2.77783	0.40598	3.51269	0.400726	5.15771	1319	0.405971	4.95752	0.400722	4.31787	2.66204e-07	2637	0.405971	6.54297	1319	0.405173	3.2456	0.400722	4.31787	7.59722e-07	2436	0.405172	4.32861	1319	0.405971	4.95752	0.405173	3.2456	3.30694e-06	1419	0.405968	4.05908	23	65.64	285.72
0.405188	4.09277	0.405988	4.73828	0.40073	5.32129	1320	0.40598	3.51269	0.400726	5.15771	9.60648e-07	2639	0.405979	5.0083	1320	0.405181	2.77783	0.400726	5.15771	8.5463e-07	2438	0.40518	6.63769	1320	0.40598	3.51269	0.405181	2.77783	3.3125e-06	1421	0.405983	3.96435	83	73.84	286.2
0.405197	5.13379	0.405995	4.94922	0.400734	6.69238	1321	0.405988	4.73828	0.40073	5.32129	9.49074e-07	2641	0.405987	6.22705	1321	0.405188	4.09277	0.40073	5.32129	1.80093e-07	2440	0.405188	5.37988	1321	0.405988	4.73828	0.405188	4.09277	3.90324e-06	1422	0.405992	4.34863	82	15.56	337.24
0.405204	4.20361	0.406003	5.17334	0.400738	4.77734	1322	0.405995	4.94922	0.400734	6.69238	3.24074e-07	2643	0.405995	5.47803	1322	0.405197	5.13379	0.400734	6.69238	8.75e-07	2442	0.405196	5.21582	1322	0.405995	4.94922	0.405197	5.13379	3.42315e-06	1422	0.405992	4.34863	28	75.6	295.76
0.405212	3.5166	0.406011	5.49072	0.400742	4.98291	1323	0.406003	5.17334	0.400738	4.77734	2.31481e-07	2645	0.406003	5.17969	1323	0.405204	4.20361	0.400738	4.77734	8.12037e-07	2444	0.405204	5.07275	1323	0.406003	5.17334	0.405204	4.20361	3.39769e-06	1423	0.406	3.76807	20	70.16	293.56
0.40522	4.0791	0.406019	6.76514	0.400746	4.05566	1324	0.406011	5.49072	0.400742	4.98291	2.31481e-07	2647	0.406011	5.00537	1324	0.405212	3.5166	0.400742	4.98291	1.29167e-07	2446	0.405212	4.33594	1324	0.406011	5.49072	0.405212	3.5166	3.26065e-06	1424	0.406008	3.70654	20	11.16	281.72
0.405228	3.8291	0.406028	4.71289	0.40075	5.25098	1325	0.406019	6.76514	0.400746	4.05566	2.89352e-07	2649	0.406019	5.91162	1325	0.40522	4.0791	0.400746	4.05566	1.51389e-07	2448	0.40522	4.32275	1325	0.406019	6.76514	0.40522	4.0791	3.31204e-06	1425	0.406016	3.60107	25	13.08	286.16
0.405236	4.81299	0.406036	4.47949	0.400754	5.0332	1326	0.406028	4.71289	0.40075	5.25098	9.49074e-07	2651	0.406027	4.79297	1326	0.405228	3.8291	0.40075	5.25098	1.30556e-07	2450	0.405228	5.64209	1326	0.406028	4.71289	0.405228	3.8291	3.33056e-06	1427	0.406031	3.66016	82	11.28	287.76
0.405244	4.25732	0.406043	5.75732	0.400758	4.81006	1327	0.406036	4.47949	0.400754	5.0332	1.01852e-06	2653	0.406035	4.53857	1327	0.405236	4.81299	0.400754	5.0332	1.79167e-07	2452	0.405236	4.57861	1327	0.406036	4.47949	0.405236	4.81299	3.26759e-06	1428	0.406039	3.90381	88	15.48	282.32
0.405252	4.60644	0.406052	5.08301	0.400762	3.28223	1328	0.406043	5.75732	0.400758	4.81006	2.66204e-07	2655	0.406043	5.01856	1328	0.405244	4.25732	0.400758	4.81006	8.58333e-07	2454	0.405244	4.75732	1328	0.406043	5.75732	0.405244	4.25732	4.0588e-06	1428	0.406039	3.90381	23	74.16	350.68
0.40526	4.10693	0.406059	4.67578	0.400766	4.4917	1329	0.406052	5.08301	0.400762	3.28223	9.25926e-07	2657	0.406051	5.34326	1329	0.405252	4.60644	0.400762	3.28223	8.72222e-07	2456	0.405252	5.33936	1329	0.406052	5.08301	0.405252	4.60644	3.31435e-06	1430	0.406055	4.55127	80	75.36	286.36
0.405268	3.73096	0.406067	4.60498	0.40077	3.95996	1330	0.406059	4.67578	0.400766	4.4917	2.5463e-07	2659	0.406059	5.48731	1330	0.40526	4.10693	0.400766	4.4917	7.28241e-07	2458	0.40526	5.33301	1330	0.406059	4.67578	0.40526	4.10693	3.96481e-06	1431	0.406063	4.12256	22	62.92	342.56
0.405276	2.79834	0.406075	4.07764	0.400774	5.27588	1331	0.406067	4.60498	0.40077	3.95996	2.31481e-07	2661	0.406067	4.71338	1331	0.405268	3.73096	0.40077	3.95996	8.53704e-07	2460	0.405268	3.88818	1331	0.406067	4.60498	0.405268	3.73096	3.96343e-06	1431	0.406063	4.12256	20	73.76	342.44
0.405284	3.62158	0.406083	4.50342	0.400778	5.7832	1332	0.406075	4.07764	0.400774	5.27588	2.31481e-07	2663	0.406074	4.7207	1332	0.405276	2.79834	0.400774	5.27588	7.21296e-07	2462	0.405276	5.12793	1332	0.406075	4.07764	0.405276	2.79834	3.29907e-06	1432	0.406071	4.34717	20	62.32	285.04
0.405292	3.77832	0.406091	5.14453	0.400782	5.5835	1333	0.406083	4.50342	0.400778	5.7832	1.01852e-06	2665	0.406082	4.67383	1333	0.405284	3.62158	0.400778	5.7832	7.42593e-07	2464	0.405284	5.53369	1333	0.406083	4.50342	0.405284	3.62158	3.34352e-06	1434	0.406087	4.19971	88	64.16	288.88
0.4053	3.60693	0.406099	6.52734	0.400786	4.19434	1334	0.406091	5.14453	0.400782	5.5835	2.77778e-07	2667	0.40609	4.90137	1334	0.405292	3.77832	0.400782	5.5835	2.29167e-07	2466	0.405292	5.58691	1334	0.406091	5.14453	0.405292	3.77832	3.91343e-06	1434	0.406087	4.19971	24	19.8	338.12
0.405308	4.1167	0.406107	6.44336	0.40079	4.22607	1335	0.406099	6.52734	0.400786	4.19434	2.5463e-07	2669	0.406098	5.05371	1335	0.4053	3.60693	0.400786	4.19434	7.81944e-07	2468	0.4053	3.45215	1335	0.406099	6.52734	0.4053	3.60693	3.37639e-06	1435	0.406095	4.25537	22	67.56	291.72
0.405316	3.62695	0.406115	6.18652	0.400794	4.81494	1336	0.406107	6.44336	0.40079	4.22607	3.00926e-07	2671	0.406106	5.92334	1336	0.405308	4.1167	0.40079	4.22607	7.53704e-07	2470	0.405308	5.8291	1336	0.406107	6.44336	0.405308	4.1167	3.33194e-06	1436	0.406103	3.10889	26	65.12	287.88
0.405324	3.84375	0.406123	5.18115	0.400798	4.52979	1337	0.406115	6.18652	0.400794	4.81494	2.5463e-07	2673	0.406114	4.92432	1337	0.405316	3.62695	0.400794	4.81494	2.09722e-07	2472	0.405316	6.81299	1337	0.406115	6.18652	0.405316	3.62695	3.37176e-06	1437	0.406111	3.98584	22	18.12	291.32
0.405332	3.90918	0.406131	5.95215	0.400802	4.2583	1338	0.406123	5.18115	0.400798	4.52979	9.83796e-07	2675	0.406122	3.51367	1338	0.405324	3.84375	0.400798	4.52979	8.00463e-07	2474	0.405324	6.08301	1338	0.406123	5.18115	0.405324	3.84375	3.25509e-06	1439	0.406127	4.15088	85	69.16	281.24
0.40534	4.21973	0.406139	5.89844	0.400806	6.65723	1339	0.406131	5.95215	0.400802	4.2583	2.89352e-07	2677	0.40613	5.39893	1339	0.405332	3.90918	0.400802	4.2583	8.02778e-07	2476	0.405332	6.35156	1339	0.406131	5.95215	0.405332	3.90918	3.9787e-06	1439	0.406127	4.15088	25	69.36	343.76
0.405348	4.08154	0.406147	6.1001	0.40081	3.69531	1340	0.406139	5.89844	0.400806	6.65723	9.83796e-07	2679	0.406138	5.12891	1340	0.40534	4.21973	0.400806	6.65723	8.86111e-07	2478	0.40534	6.10938	1340	0.406139	5.89844	0.40534	4.21973	3.34074e-06	1441	0.406143	4.87402	85	76.56	288.64
0.405356	4.36182	0.406155	4.32568	0.400814	6.56348	1341	0.406147	6.1001	0.40081	3.69531	9.83796e-07	2681	0.406146	5.38574	1341	0.405348	4.08154	0.40081	3.69531	7.81019e-07	2480	0.405347	5.55225	1341	0.406147	6.1001	0.405348	4.08154	3.81991e-06	1442	0.406151	3.48975	85	67.48	330.04
0.405364	3.70117	0.406163	5.77441	0.400818	4.66309	1342	0.406155	4.32568	0.400814	6.56348	9.49074e-07	2683	0.406154	5.10938	1342	0.405356	4.36182	0.400814	6.56348	8.37037e-07	2482	0.405355	5.70898	1342	0.406155	4.32568	0.405356	4.36182	3.94537e-06	1443	0.406159	3.48584	82	72.32	340.88
0.405372	3.68701	0.406171	4.19629	0.400822	5.38525	1343	0.406163	5.77441	0.400818	4.66309	2.5463e-07	2685	0.406162	3.75195	1343	0.405364	3.70117	0.400818	4.66309	8.50926e-07	2484	0.405363	5.68994	1343	0.406163	5.77441	0.405364	3.70117	3.35787e-06	1443	0.406159	3.48584	22	73.52	290.12
0.40538	3.79443	0.406179	4.50244	0.400826	4.89063	1344	0.406171	4.19629	0.400822	5.38525	9.72222e-07	2687	0.40617	7.02881	1344	0.405372	3.68701	0.400822	5.38525	7.87963e-07	2486	0.405371	5.32715	1344	0.406171	4.19629	0.405372	3.68701	3.82269e-06	1445	0.406175	4.65234	84	68.08	330.28
0.405388	4.10889	0.406187	4.16113	0.40083	6.24121	1345	0.406179	4.50244	0.400826	4.89063	9.14352e-07	2689	0.406178	4.86621	1345	0.40538	3.79443	0.400826	4.89063	7.86111e-07	2488	0.40538	5.19629	1345	0.406179	4.50244	0.40538	3.79443	3.85231e-06	1446	0.406183	3.97949	79	67.92	332.84
0.405396	3.94434	0.406195	5.57715	0.400834	4.58398	1346	0.406187	4.16113	0.40083	6.24121	9.375e-07	2691	0.406186	6.75244	1346	0.405388	4.10889	0.40083	6.24121	2.15741e-07	2490	0.405387	4.76221	1346	0.406187	4.16113	0.405388	4.10889	3.38935e-06	1447	0.406191	3.51709	81	18.64	292.84
0.405404	4.61328	0.406203	6.49902	0.400838	4.75928	1347	0.406195	5.57715	0.400834	4.58398	2.66204e-07	2693	0.406194	4.85742	1347	0.405396	3.94434	0.400834	4.58398	8.48611e-07	2492	0.405395	5.85352	1347	0.406195	5.57715	0.405396	3.94434	4.0412e-06	1447	0.406191	3.51709	23	73.32	349.16
0.405411	4.26611	0.406211	4.82813	0.400842	5.45606	1348	0.406203	6.49902	0.400838	4.75928	2.5463e-07	2695	0.406202	5.40234	1348	0.405404	4.61328	0.400838	4.75928	2.59259e-07	2494	0.405403	4.72266	1348	0.406203	6.49902	0.405404	4.61328	3.45046e-06	1448	0.406199	4.00684	22	22.4	298.12
0.405419	4.05029	0.406218	3.66065	0.400846	7.0376	1349	0.406211	4.82813	0.400842	5.45606	2.66204e-07	2697	0.40621	5.47559	1349	0.405411	4.26611	0.400842	5.45606	1.9213e-07	2496	0.405411	6.16016	1349	0.406211	4.82813	0.405411	4.26611	3.35556e-06	1449	0.406207	4.28418	23	16.6	289.92
0.405428	4.22852	0.406227	5.83496	0.40085	5.47607	1350	0.406218	3.66065	0.400846	7.0376	1.85185e-07	2699	0.406218	4.84131	1350	0.405419	4.05029	0.400846	7.0376	2.7963e-07	2498	0.405419	5.23731	1350	0.406218	3.66065	0.405419	4.05029	3.36065e-06	1450	0.406215	3.19727	16	24.16	290.36
0.405435	3.5044	0.406235	4.46924	0.400854	3.32519	1351	0.406227	5.83496	0.40085	5.47607	3.125e-07	2701	0.406226	5.39502	1351	0.405428	4.22852	0.40085	5.47607	7.93519e-07	2500	0.405427	6.07861	1351	0.406227	5.83496	0.405428	4.22852	4.08565e-06	1451	0.406222	4.79394	27	68.56	353
0.405443	4.50586	0.406243	5.46777	0.400858	4.979	1352	0.406235	4.46924	0.400854	3.32519	8.91204e-07	2703	0.406234	7.22021	1352	0.405435	3.5044	0.400854	3.32519	2e-07	2502	0.405435	4.96826	1352	0.406235	4.46924	0.405435	3.5044	3.39167e-06	1453	0.406239	3.65234	77	17.28	293.04
0.405452	4.64893	0.406251	4.22314	0.400862	6.28418	1353	0.406243	5.46777	0.400858	4.979	8.91204e-07	2705	0.406242	5.40771	1353	0.405443	4.50586	0.400858	4.979	1.875e-07	2504	0.405443	6.53711	1353	0.406243	5.46777	0.405443	4.50586	3.86667e-06	1454	0.406247	3.83643	77	16.2	334.08
0.405459	3.81104	0.406259	5.32227	0.400866	3.39844	1354	0.406251	4.22314	0.400862	6.28418	9.49074e-07	2707	0.40625	5.95996	1354	0.405452	4.64893	0.400862	6.28418	8.82407e-07	2506	0.405451	5.62109	1354	0.406251	4.22314	0.405452	4.64893	3.45741e-06	1455	0.406255	3.76856	82	76.24	298.72
0.405467	4.23144	0.406267	5.58496	0.40087	4.62646	1355	0.406259	5.32227	0.400866	3.39844	2.31481e-07	2709	0.406259	4.82764	1355	0.405459	3.81104	0.400866	3.39844	2.0463e-07	2508	0.405458	5.89258	1355	0.406259	5.32227	0.405459	3.81104	4.11204e-06	1455	0.406255	3.76856	20	17.68	355.28
0.405475	4.12549	0.406276	4.34277	0.400874	6.65088	1356	0.406267	5.58496	0.40087	4.62646	3.00926e-07	2711	0.406267	4.52051	1356	0.405467	4.23144	0.40087	4.62646	2.06944e-07	2510	0.405466	5.81836	1356	0.406267	5.58496	0.405467	4.23144	3.39815e-06	1456	0.406263	3.78809	26	17.88	293.6
0.405483	4.66211	0.406284	4.43896	0.400878	4.73779	1357	0.406276	4.34277	0.400874	6.65088	9.49074e-07	2713	0.406275	4.90625	1357	0.405475	4.12549	0.400874	6.65088	2.87037e-07	2512	0.405474	4.2832	1357	0.406276	4.34277	0.405475	4.12549	3.975e-06	1458	0.40628	3.38135	82	24.8	343.44
0.40549	4.22607	0.406291	6.75732	0.400882	5.36523	1358	0.406284	4.43896	0.400878	4.73779	9.49074e-07	2715	0.406283	4.19434	1358	0.405483	4.66211	0.400878	4.73779	2.66204e-07	2514	0.405482	5.4375	1358	0.406284	4.43896	0.405483	4.66211	3.37315e-06	1459	0.406287	3.51123	82	23	291.44
0.405499	5.39893	0.406299	5.1875	0.400886	4.18701	1359	0.406291	6.75732	0.400882	5.36523	3.47222e-07	2717	0.406291	5.83496	1359	0.40549	4.22607	0.400882	5.36523	2.14815e-07	2516	0.40549	4.70117	1359	0.406291	6.75732	0.40549	4.22607	4.03426e-06	1459	0.406287	3.51123	30	18.56	348.56
0.405507	4.87207	0.406308	4.00195	0.40089	3.98779	1360	0.406299	5.1875	0.400886	4.18701	3.00926e-07	2719	0.406299	5.56494	1360	0.405499	5.39893	0.400886	4.18701	9.21296e-07	2518	0.405498	5.71582	1360	0.406299	5.1875	0.405499	5.39893	3.44769e-06	1460	0.406296	3.01514	26	79.6	297.88
0.405514	3.0332	0.406315	4.375	0.400894	4.57715	1361	0.406308	4.00195	0.40089	3.98779	9.25926e-07	2721	0.406307	4.21094	1361	0.405507	4.87207	0.40089	3.98779	8.16204e-07	2520	0.405506	4.7207	1361	0.406308	4.00195	0.405507	4.87207	3.92963e-06	1462	0.406312	3.3833	80	70.52	339.52
0.405522	3.83838	0.406323	5.78857	0.400898	5.55273	1362	0.406315	4.375	0.400894	4.57715	3.47222e-07	2723	0.406315	5.6333	1362	0.405514	3.0332	0.400894	4.57715	3.61574e-07	2522	0.405514	7.729	1362	0.406315	4.375	0.405514	3.0332	3.44306e-06	1462	0.406312	3.3833	30	31.24	297.48
0.40553	4.62549	0.406331	4.65332	0.400902	6.67481	1363	0.406323	5.78857	0.400898	5.55273	2.89352e-07	2725	0.406323	5.73389	1363	0.405522	3.83838	0.400898	5.55273	2.14352e-07	2524	0.405522	6.5874	1363	0.406323	5.78857	0.405522	3.83838	3.31343e-06	1463	0.40632	3.8208	25	18.52	286.28
0.405538	3.93701	0.406339	7.29932	0.400906	4.28174	1364	0.406331	4.65332	0.400902	6.67481	2.89352e-07	2727	0.406331	5.28418	1364	0.40553	4.62549	0.400902	6.67481	9.20833e-07	2526	0.405529	5.49365	1364	0.406331	4.65332	0.40553	4.62549	3.37639e-06	1464	0.406328	4.10596	25	79.56	291.72
0.405545	3.35889	0.406347	5.6709	0.40091	6.61621	1365	0.406339	7.29932	0.400906	4.28174	2.5463e-07	2729	0.406339	4.3418	1365	0.405538	3.93701	0.400906	4.28174	2.92593e-07	2528	0.405537	6.9292	1365	0.406339	7.29932	0.405538	3.93701	3.92778e-06	1465	0.406335	3.24756	22	25.28	339.36
0.405555	2.9165	0.406356	5.43359	0.400915	3.2334	1366	0.406347	5.6709	0.40091	6.61621	2.31481e-07	2731	0.406347	4.56494	1366	0.405545	3.35889	0.40091	6.61621	2.03241e-07	2530	0.405545	4.72754	1366	0.406347	5.6709	0.405545	3.35889	3.91389e-06	1466	0.406343	3.93604	20	17.56	338.16
0.405562	3.58301	0.406363	4.68701	0.400918	3.47168	1367	0.406356	5.43359	0.400915	3.2334	9.83796e-07	2733	0.406355	4.99121	1367	0.405555	2.9165	0.400915	3.2334	1.575e-06	2532	0.405553	6.90967	1367	0.406356	5.43359	0.405555	2.9165	3.3287e-06	1468	0.406359	3.53125	85	136.08	287.6
0.405569	4.33398	0.406371	4.52979	0.400922	4.38232	1368	0.406363	4.68701	0.400918	3.47168	2.77778e-07	2735	0.406363	5.80176	1368	0.405562	3.58301	0.400918	3.47168	7.31019e-07	2534	0.405561	5.37939	1368	0.406363	4.68701	0.405562	3.58301	4.00926e-06	1468	0.406359	3.53125	24	63.16	346.4
0.405578	3.75684	0.40638	4.93604	0.400926	6.15088	1369	0.406371	4.52979	0.400922	4.38232	3.58796e-07	2737	0.406371	5.71826	1369	0.405569	4.33398	0.400922	4.38232	2.56481e-07	2536	0.405569	4.53369	1369	0.406371	4.52979	0.405569	4.33398	3.53426e-06	1469	0.406368	3.59033	31	22.16	305.36
0.405586	4.146	0.406388	5.43799	0.40093	4.37549	1370	0.40638	4.93604	0.400926	6.15088	9.9537e-07	2739	0.406379	5.41162	1370	0.405578	3.75684	0.400926	6.15088	8.7037e-07	2538	0.405577	5.3501	1370	0.40638	4.93604	0.405578	3.75684	3.89676e-06	1471	0.406384	3.8457	86	75.2	336.68
0.405594	3.04053	0.406396	4.08887	0.400934	5.52051	1371	0.406388	5.43799	0.40093	4.37549	9.25926e-07	2741	0.406387	4.70703	1371	0.405586	4.146	0.40093	4.37549	8.07407e-07	2540	0.405585	4.83545	1371	0.406388	5.43799	0.405586	4.146	3.42963e-06	1472	0.406391	4.04346	80	69.76	296.32
0.405602	4.16406	0.406404	5.03174	0.400938	4.25928	1372	0.406396	4.08887	0.400934	5.52051	9.9537e-07	2743	0.406395	4.62549	1372	0.405594	3.04053	0.400934	5.52051	8.2963e-07	2542	0.405593	6.57813	1372	0.406396	4.08887	0.405594	3.04053	3.86667e-06	1473	0.4064	3.03809	86	71.68	334.08
0.405609	4.24365	0.406411	5.76953	0.400942	6.85254	1373	0.406404	5.03174	0.400938	4.25928	8.91204e-07	2745	0.406403	4.7207	1373	0.405602	4.16406	0.400938	4.25928	8.08796e-07	2544	0.405601	5.49316	1373	0.406404	5.03174	0.405602	4.16406	3.95e-06	1474	0.406408	3.43897	77	69.88	341.28
0.405618	4.19971	0.40642	5.41797	0.400946	5.71387	1374	0.406411	5.76953	0.400942	6.85254	2.89352e-07	2747	0.406411	5.51221	1374	0.405609	4.24365	0.400942	6.85254	2.57407e-07	2546	0.405609	4.99219	1374	0.406411	5.76953	0.405609	4.24365	3.41111e-06	1474	0.406408	3.43897	25	22.24	294.72
0.405625	3.06104	0.406428	6.06934	0.40095	4.17578	1375	0.40642	5.41797	0.400946	5.71387	9.25926e-07	2749	0.406419	4.58838	1375	0.405618	4.19971	0.400946	5.71387	8.94444e-07	2548	0.405617	5.94824	1375	0.40642	5.41797	0.405618	4.19971	4.01481e-06	1475	0.406416	3.42188	80	77.28	346.88
0.405633	3.38281	0.406436	4.85596	0.400954	6.73535	1376	0.406428	6.06934	0.40095	4.17578	9.83796e-07	2751	0.406427	4.37744	1376	0.405625	3.06104	0.40095	4.17578	2.08333e-07	2550	0.405625	4.97217	1376	0.406428	6.06934	0.405625	3.06104	3.4412e-06	1477	0.406431	5.21338	85	18	297.32
0.405641	4.21436	0.406443	5.09668	0.400958	4.85596	1377	0.406436	4.85596	0.400954	6.73535	9.9537e-07	2753	0.406435	3.73486	1377	0.405633	3.38281	0.400954	6.73535	8.72685e-07	2552	0.405633	6.2876	1377	0.406436	4.85596	0.405633	3.38281	3.8625e-06	1478	0.40644	4.09814	86	75.4	333.72
0.405649	4.021	0.406452	5.31152	0.400962	5.11816	1378	0.406443	5.09668	0.400958	4.85596	2.31481e-07	2755	0.406443	5.24268	1378	0.405641	4.21436	0.400958	4.85596	9.07407e-08	2554	0.405641	4.06787	1378	0.406443	5.09668	0.405641	4.21436	3.48704e-06	1478	0.40644	4.09814	20	7.84	301.28
0.405657	3.90088	0.40646	5.35644	0.400966	4.49365	1379	0.406452	5.31152	0.400962	5.11816	9.60648e-07	2757	0.406451	4.66992	1379	0.405649	4.021	0.400962	5.11816	7.97222e-07	2556	0.405648	6.229	1379	0.406452	5.31152	0.405649	4.021	3.87454e-06	1480	0.406456	4.79053	83	68.88	334.76
0.405665	3.4292	0.406468	4.11768	0.400969	6.35254	1380	0.40646	5.35644	0.400966	4.49365	9.83796e-07	2759	0.406459	4.38721	1380	0.405657	3.90088	0.400966	4.49365	8.34259e-07	2558	0.405656	3.31006	1380	0.40646	5.35644	0.405657	3.90088	4.00741e-06	1481	0.406464	3.28857	85	72.08	346.24
0.405673	3.19531	0.406476	4.76465	0.400973	6.36328	1381	0.406468	4.11768	0.400969	6.35254	9.60648e-07	2761	0.406467	6.27783	1381	0.405665	3.4292	0.400969	6.35254	7.6713e-07	2560	0.405664	4.7876	1381	0.406468	4.11768	0.405665	3.4292	3.8287e-06	1482	0.406472	3.76709	83	66.28	330.8
0.40568	3.31885	0.406484	6.00049	0.400977	4.35352	1382	0.406476	4.76465	0.400973	6.36328	9.60648e-07	2763	0.406475	6.62305	1382	0.405673	3.19531	0.400973	6.36328	8.19907e-07	2562	0.405672	5.22217	1382	0.406476	4.76465	0.405673	3.19531	4.00694e-06	1482	0.406472	3.76709	83	70.84	346.2
0.405689	4.08643	0.406492	4.37012	0.400981	5.66748	1383	0.406484	6.00049	0.400977	4.35352	9.60648e-07	2765	0.406483	6.44775	1383	0.40568	3.31885	0.400977	4.35352	1.875e-07	2564	0.40568	4.66309	1383	0.406484	6.00049	0.40568	3.31885	4.03333e-06	1484	0.406488	3.54443	83	16.2	348.48
0.405697	3.51318	0.4065	4.60059	0.400985	5.01465	1384	0.406492	4.37012	0.400981	5.66748	2.66204e-07	2767	0.406491	4.72803	1384	0.405689	4.08643	0.400981	5.66748	8.31944e-07	2566	0.405688	6.70264	1384	0.406492	4.37012	0.405689	4.08643	3.43194e-06	1484	0.406488	3.54443	23	71.88	296.52
0.405705	3.97998	0.406508	3.44092	0.400989	4.3208	1385	0.4065	4.60059	0.400985	5.01465	9.60648e-07	2769	0.406499	4.87549	1385	0.405697	3.51318	0.400985	5.01465	1.22685e-07	2568	0.405696	5.54541	1385	0.4065	4.60059	0.405697	3.51318	4.69491e-06	1486	0.406505	2.90869	83	10.6	405.64
0.405713	2.78809	0.406517	4.01172	0.400993	4.86475	1386	0.406508	3.44092	0.400989	4.3208	9.25926e-07	2771	0.406507	4.79639	1386	0.405705	3.97998	0.400989	4.3208	8.94444e-07	2570	0.405704	6.26025	1386	0.406508	3.44092	0.405705	3.97998	3.22176e-06	1486	0.406505	2.90869	80	77.28	278.36
0.40572	3.56787	0.406525	3.81494	0.400997	4.99268	1387	0.406517	4.01172	0.400993	4.86475	8.91204e-07	2773	0.406516	3.81592	1387	0.405713	2.78809	0.400993	4.86475	8.43056e-07	2572	0.405712	4.50098	1387	0.406517	4.01172	0.405713	2.78809	3.30278e-06	1488	0.40652	3.59131	77	72.84	285.36
0.405728	3.5415	0.406533	4.62695	0.401001	4.76025	1388	0.406525	3.81494	0.400997	4.99268	9.25926e-07	2775	0.406524	4.9585	1388	0.40572	3.56787	0.400997	4.99268	2.22222e-07	2574	0.40572	6.13721	1388	0.406525	3.81494	0.40572	3.56787	3.92407e-06	1489	0.406529	3.68164	80	19.2	339.04
0.405737	4.16211	0.40654	4.98633	0.401005	4.44824	1389	0.406533	4.62695	0.401001	4.76025	9.72222e-07	2777	0.406532	4.92188	1389	0.405728	3.5415	0.401001	4.76025	2.93981e-07	2576	0.405728	5.82519	1389	0.406533	4.62695	0.405728	3.5415	4.01481e-06	1490	0.406537	3.05859	84	25.4	346.88
0.405745	4.30127	0.406549	5.53809	0.401009	4.63965	1390	0.40654	4.98633	0.401005	4.44824	2.5463e-07	2779	0.40654	5.58691	1390	0.405737	4.16211	0.401005	4.44824	8.84722e-07	2578	0.405736	7.56348	1390	0.40654	4.98633	0.405737	4.16211	3.36944e-06	1490	0.406537	3.05859	22	76.44	291.12
0.405753	4.76904	0.406556	5.42285	0.401013	5.77979	1391	0.406549	5.53809	0.401009	4.63965	1.00694e-06	2781	0.406548	5.88379	1391	0.405745	4.30127	0.401009	4.63965	8.98611e-07	2580	0.405744	5.00049	1391	0.406549	5.53809	0.405745	4.30127	3.29213e-06	1492	0.406552	3.22412	87	77.64	284.44
0.40576	4.37744	0.406565	5.54004	0.401017	5.97803	1392	0.406556	5.42285	0.401013	5.77979	2.77778e-07	2783	0.406556	6.19727	1392	0.405753	4.76904	0.401013	5.77979	3.19907e-07	2582	0.405752	6.58447	1392	0.406556	5.42285	0.405753	4.76904	3.96481e-06	1492	0.406552	3.22412	24	27.64	342.56
0.405768	4.88525	0.406572	3.94629	0.401021	4.18555	1393	0.406565	5.54004	0.401017	5.97803	9.60648e-07	2785	0.406564	5.31396	1393	0.40576	4.37744	0.401017	5.97803	1.68519e-07	2584	0.40576	4.5249	1393	0.406565	5.54004	0.40576	4.37744	3.98519e-06	1494	0.406569	3.6001	83	14.56	344.32
0.405777	4.36621	0.40658	5.69385	0.401025	5.74609	1394	0.406572	3.94629	0.401021	4.18555	2.43056e-07	2787	0.406572	3.99707	1394	0.405768	4.88525	0.401021	4.18555	2.79167e-07	2586	0.405768	5.32617	1394	0.406572	3.94629	0.405768	4.88525	3.22546e-06	1494	0.406569	3.6001	21	24.12	278.68
0.405784	4.31738	0.406588	5.26611	0.401029	5.0166	1395	0.40658	5.69385	0.401025	5.74609	3.24074e-07	2789	0.40658	4.91504	1395	0.405777	4.36621	0.401025	5.74609	8.00463e-07	2588	0.405776	6.32373	1395	0.40658	5.69385	0.405777	4.36621	3.35787e-06	1495	0.406577	3.44629	28	69.16	290.12
0.405792	3.93701	0.406596	5.45947	0.401033	5.62451	1396	0.406588	5.26611	0.401029	5.0166	2.5463e-07	2791	0.406588	5.99463	1396	0.405784	4.31738	0.401029	5.0166	2.30093e-07	2590	0.405784	5.45166	1396	0.406588	5.26611	0.405784	4.31738	3.27037e-06	1496	0.406585	3.74512	22	19.88	282.56
0.4058	3.70654	0.406604	5.18115	0.401036	5.38769	1397	0.406596	5.45947	0.401033	5.62451	3.24074e-07	2793	0.406596	4.81836	1397	0.405792	3.93701	0.401033	5.62451	2.36574e-07	2592	0.405792	7.38525	1397	0.406596	5.45947	0.405792	3.93701	3.33333e-06	1497	0.406593	3.66357	28	20.44	288
0.405809	3.50635	0.406612	5.44336	0.40104	5.71387	1398	0.406604	5.18115	0.401036	5.38769	9.83796e-07	2795	0.406603	5.17236	1398	0.4058	3.70654	0.401036	5.38769	1.5463e-07	2594	0.4058	4.50781	1398	0.406604	5.18115	0.4058	3.70654	4.05602e-06	1498	0.4066	3.59473	85	13.36	350.44
0.405816	4.75	0.40662	5.18848	0.401044	3.66846	1399	0.406612	5.44336	0.40104	5.71387	2.89352e-07	2797	0.406612	4.64648	1399	0.405809	3.50635	0.40104	5.71387	8.03241e-07	2596	0.405808	6.1333	1399	0.406612	5.44336	0.405809	3.50635	2.70556e-06	1499	0.406609	3.33789	25	69.4	233.76
0.405824	3.91113	0.406628	4.57715	0.401048	4.54053	1400	0.40662	5.18848	0.401044	3.66846	2.77778e-07	2799	0.406619	4.97949	1400	0.405816	4.75	0.401044	3.66846	1.59259e-07	2598	0.405816	5.28711	1400	0.40662	5.18848	0.405816	4.75	3.32222e-06	1500	0.406616	3.93359	24	13.76	287.04
0.405832	4.09668	0.406636	5.47363	0.401052	6.61182	1401	0.406628	4.57715	0.401048	4.54053	9.25926e-07	2801	0.406627	5.31396	1401	0.405824	3.91113	0.401048	4.54053	7.5e-07	2600	0.405824	5.271	1401	0.406628	4.57715	0.405824	3.91113	3.42037e-06	1502	0.406632	3.4541	80	64.8	295.52
0.40584	4.25146	0.406644	5.79688	0.401056	4.61914	1402	0.406636	5.47363	0.401052	6.61182	9.83796e-07	2803	0.406635	5.52832	1402	0.405832	4.09668	0.401052	6.61182	8.56481e-07	2602	0.405832	5.8374	1402	0.406636	5.47363	0.405832	4.09668	3.37639e-06	1503	0.40664	4.11328	85	74	291.72
0.405848	4.60156	0.406653	5.70215	0.401061	4.40771	1403	0.406644	5.79688	0.401056	4.61914	9.49074e-07	2805	0.406644	5.59912	1403	0.40584	4.25146	0.401056	4.61914	8.28241e-07	2604	0.40584	5.67139	1403	0.406644	5.79688	0.40584	4.25146	3.93241e-06	1504	0.406648	3.28369	82	71.56	339.76
0.405856	4.87402	0.40666	6.20215	0.401065	4.21143	1404	0.406653	5.70215	0.401061	4.40771	9.83796e-07	2807	0.406652	4.61621	1404	0.405848	4.60156	0.401061	4.40771	8.65278e-07	2606	0.405848	5.14404	1404	0.406653	5.70215	0.405848	4.60156	3.48843e-06	1505	0.406656	3.71631	85	74.76	301.4
0.405864	4.15967	0.406669	4.16553	0.401069	4.14453	1405	0.40666	6.20215	0.401065	4.21143	2.43056e-07	2809	0.40666	5.0376	1405	0.405856	4.87402	0.401065	4.21143	2.79167e-07	2608	0.405856	4.76172	1405	0.40666	6.20215	0.405856	4.87402	3.98843e-06	1505	0.406656	3.71631	21	24.12	344.6
0.405871	4.40283	0.406677	5.63135	0.401073	4.69434	1406	0.406669	4.16553	0.401069	4.14453	9.83796e-07	2811	0.406668	4.58887	1406	0.405864	4.15967	0.401069	4.14453	3.08796e-07	2610	0.405863	5.59619	1406	0.406669	4.16553	0.405864	4.15967	3.91111e-06	1507	0.406673	3.53711	85	26.68	337.92
0.40588	4.3291	0.406685	6.00488	0.401077	5.30029	1407	0.406677	5.63135	0.401073	4.69434	9.9537e-07	2813	0.406676	6.38574	1407	0.405871	4.40283	0.401073	4.69434	2.15278e-07	2612	0.405871	6.90527	1407	0.406677	5.63135	0.405871	4.40283	3.94815e-06	1508	0.406681	4.78906	86	18.6	341.12
0.405888	5.30518	0.406693	6.48096	0.401081	5.2041	1408	0.406685	6.00488	0.401077	5.30029	9.49074e-07	2815	0.406684	5.38672	1408	0.40588	4.3291	0.401077	5.30029	1.59722e-07	2614	0.405879	4.9165	1408	0.406685	6.00488	0.40588	4.3291	3.95787e-06	1509	0.406689	4.61963	82	13.8	341.96
0.405896	5.00342	0.406701	6.61328	0.401085	5.18213	1409	0.406693	6.48096	0.401081	5.2041	9.83796e-07	2817	0.406692	6.09668	1409	0.405888	5.30518	0.401081	5.2041	2.66204e-07	2616	0.405887	4.25146	1409	0.406693	6.48096	0.405888	5.30518	3.93704e-06	1510	0.406697	4.16357	85	23	340.16
0.405903	4.43262	0.406709	6.7876	0.401088	4.60059	1410	0.406701	6.61328	0.401085	5.18213	9.14352e-07	2819	0.4067	5.20898	1410	0.405896	5.00342	0.401085	5.18213	7.99074e-07	2618	0.405895	5.45361	1410	0.406701	6.61328	0.405896	5.00342	3.98565e-06	1511	0.406705	4.17676	79	69.04	344.36
0.405911	5.07129	0.406717	4.79932	0.401093	6.04785	1411	0.406709	6.7876	0.401088	4.60059	9.60648e-07	2821	0.406708	6.00684	1411	0.405903	4.43262	0.401088	4.60059	2.09722e-07	2620	0.405903	4.78662	1411	0.406709	6.7876	0.405903	4.43262	3.86481e-06	1512	0.406713	4.2207	83	18.12	333.92
0.40592	4.85986	0.406725	5.05566	0.401096	6.73096	1412	0.406717	4.79932	0.401093	6.04785	9.60648e-07	2823	0.406716	5.87646	1412	0.405911	5.07129	0.401093	6.04785	2.23611e-07	2622	0.405911	6.74463	1412	0.406717	4.79932	0.405911	5.07129	3.90185e-06	1513	0.406721	4.63086	83	19.32	337.12
0.405928	3.07764	0.406733	4.8335	0.4011	5.13965	1413	0.406725	5.05566	0.401096	6.73096	9.83796e-07	2825	0.406724	4.75732	1413	0.40592	4.85986	0.401096	6.73096	8.72222e-07	2624	0.405919	5.53613	1413	0.406725	5.05566	0.40592	4.85986	3.92731e-06	1514	0.406729	3.76465	85	75.36	339.32
0.405936	5.03125	0.406741	4.7915	0.401104	5.15332	1414	0.406733	4.8335	0.4011	5.13965	9.60648e-07	2827	0.406732	4.84521	1414	0.405928	3.07764	0.4011	5.13965	8.01852e-07	2626	0.405927	3.87305	1414	0.406733	4.8335	0.405928	3.07764	3.9875e-06	1515	0.406737	3.59277	83	69.28	344.52
0.405944	4.5459	0.406749	4.96777	0.401108	6.58545	1415	0.406741	4.7915	0.401104	5.15332	9.49074e-07	2829	0.40674	5.31494	1415	0.405936	5.03125	0.401104	5.15332	9.04167e-07	2628	0.405935	6.98877	1415	0.406741	4.7915	0.405936	5.03125	3.85509e-06	1516	0.406745	4.19336	82	78.12	333.08
0.405952	3.41162	0.406756	4.39014	0.401112	4.44678	1416	0.406749	4.96777	0.401108	6.58545	1.01852e-06	2831	0.406748	6.22461	1416	0.405944	4.5459	0.401108	6.58545	8.52778e-07	2630	0.405943	5.51465	1416	0.406749	4.96777	0.405944	4.5459	3.89213e-06	1517	0.406753	3.01025	88	73.68	336.28
[truncated: 8,581 more rows]
