# Supplementary material for: Does the Fatigue Induced by a 30-Minute Run Affect the Lower Limb Acceleration Spikes’ Asymmetries?
Source: Bioengineering (Basel). 2025 Mar 14;12(3):294. doi: 10.3390/bioengineering12030294 (PMC11939200; doi:10.3390/bioengineering12030294)
Supplement: Supplementary file 1 [file bioengineering-12-00294-s001.zip › Supplementary file-Template to compute contact times and flight times.xlsx]

## Sheet: Tool to analyze running phases
* Only cells coloured in grey need to be changed.				Sampling rate -->	800			* Always start with left foot heel impact.
Log number	Frame (n)	Log	Left foot contact time	Right foot contact time	Left foot flight time	Right foot flight time
1	464	Left foot heel impact
2	677	Left foot toe off	213
3	762	Right foot heel impact			85
4	973	Right foot toe off		211
5	1057	Left foot heel impact				84
6	1264	Left foot toe off	207
7	1335	Right foot heel impact			71
8	1549	Right foot toe off		214
9	1628	Left foot heel impact				79
10	1833	Left foot toe off	205
11	1915	Right foot heel impact			82
12	2123	Right foot toe off		208
13	2200	Left foot heel impact				77
14	2404	Left foot toe off	204
15	2488	Right foot heel impact			84
16	2692	Right foot toe off		204
17	2775	Left foot heel impact				83
18	2979	Left foot toe off	204
19	3068	Right foot heel impact			89
20	3272	Right foot toe off		204
21	3358	Left foot heel impact				86
22	3562	Left foot toe off	204
23	3639	Right foot heel impact			77
24	3851	Right foot toe off		212
25	3931	Left foot heel impact				80
26	4135	Left foot toe off	204
27	4220	Right foot heel impact			85
28	4431	Right foot toe off		211
29	4508	Left foot heel impact				77
30	4718	Left foot toe off	210
31	4791	Right foot heel impact			73
32	5002	Right foot toe off		211
33	5087	Left foot heel impact				85
34	5291	Left foot toe off	204
35	5363	Right foot heel impact			72
36	5574	Right foot toe off		211
37	5656	Left foot heel impact				82
38	5862	Left foot toe off	206
39	5941	Right foot heel impact			79
40	6147	Right foot toe off		206
		Mean (ms)	257.625	261.5	99.625	101.806
		Std (ms)	3.88417	4.36208	7.84064	4.1978
		Max (ms)	266.25	267.5	111.25	107.5
		Min (ms)	255	255	88.75	96.25
